# Supplementary material for: Senescence of human pancreatic beta cells enhances functional maturation through chromatin reorganization and promotes interferon responsiveness
Source: Nucleic Acids Res. 2024 Apr 29;52(11):6298–316. doi: 10.1093/nar/gkae313 (PMC11194086; doi:10.1093/nar/gkae313)
Supplement: gkae313_Supplemental_Files [file gkae313_supplemental_files.zip]

Archive with 2 entries (2 files):
- Supplementary Materials.pdf
- Table_S1-6.xlsx
