# Supplementary material for: Senescence of human pancreatic beta cells enhances functional maturation through chromatin reorganization and promotes interferon responsiveness
Source: Nucleic Acids Res. 2024 Apr 29;52(11):6298–316. doi: 10.1093/nar/gkae313 (PMC11194086; doi:10.1093/nar/gkae313)
Supplement: gkae313_Supplemental_Files [file gkae313_supplemental_files.zip › Table_S1-6.xlsx]

## Sheet: Table_S1
Table S1. Human sample donor metadata. Related to figure 1,2,6
Pancreas sections:
Donor ID	Source	Age(Years)	Gender	Ethnicity	BMI	sample type	Experients
6012	nPOD(Network for Pancreatic Organ Donors with Diabetes)	68	Female	Caucasian	23.7	Formalin fixed paraffin embedded section	IHC
6017	nPOD(Network for Pancreatic Organ Donors with Diabetes)	59	Female	Caucasian	24.8	Formalin fixed paraffin embedded section	IHC
6021	nPOD(Network for Pancreatic Organ Donors with Diabetes)	72	Female	Hispanic/Latino	24.5	Formalin fixed paraffin embedded section	IHC
6022	nPOD(Network for Pancreatic Organ Donors with Diabetes)	75	Male	Caucasian	30.6	Formalin fixed paraffin embedded section	IHC
6102	nPOD(Network for Pancreatic Organ Donors with Diabetes)	45.1	Female	Caucasian	35.1	Formalin fixed paraffin embedded section	IHC
6115	nPOD(Network for Pancreatic Organ Donors with Diabetes)	0.42	Male	Caucasian	17.1	Formalin fixed paraffin embedded section	IHC
6165	nPOD(Network for Pancreatic Organ Donors with Diabetes)	45.8	Female	Caucasian	25	Formalin fixed paraffin embedded section	IHC
6295	nPOD(Network for Pancreatic Organ Donors with Diabetes)	47	Female	African Am	30.4	Formalin fixed paraffin embedded section	IHC
6539	nPOD(Network for Pancreatic Organ Donors with Diabetes)	24.6	Male	Hispanic/Latino	19.3	Formalin fixed paraffin embedded section	IHC
6546	nPOD(Network for Pancreatic Organ Donors with Diabetes)	22.3	Male	Asian	23.7	Formalin fixed paraffin embedded section	IHC
6516	nPOD(Network for Pancreatic Organ Donors with Diabetes)	20.75	Male	Caucasian	28.8	Formalin fixed paraffin embedded section	IHC
Live Islets:
Donor ID	Source	Age(Years)	Gender	Ethnicity	BMI	sample type	Experients
RRID:SAMN37350251	IIDP(Integrated Islet distribution program	43	Female	White	29.89	Live islets	FACS
HP-23241-01	Prodo Laboratories, Inc, USA	59	Male	Caucasian	28.1	Live islets	FACS
HP-23166-01	Prodo Laboratories, Inc, USA	50	Female	Hispanic	28.8	Live islets	FACS

## Sheet: Table_S2
Table S2. Human samples used for scRNA-seq in original studies. Related to Figure 1,2.
ND - non-diabetic, T2D - type 2 diabetic, UNK - unknown
Stuart et al combined dataset:
Sample ID	Platform	Age	Disease Status	BMI	% p16+ cells	Accession Number	Reference
AZ	smartseq2	43	ND	30.8	33.3333	E-MTAB-5061	Segerstolpe Å, et al., Cell Metab. 2016, 24:593-607.
HP1502401	smartseq2	25	ND	24.7	3.84615	E-MTAB-5061	Segerstolpe Å, et al., Cell Metab. 2016, 24:593-607.
HP1504101T2D	smartseq2	57	T2D	24	20	E-MTAB-5061	Segerstolpe Å, et al., Cell Metab. 2016, 24:593-607.
HP1504901	smartseq2	23	ND	21.5	22.5806	E-MTAB-5061	Segerstolpe Å, et al., Cell Metab. 2016, 24:593-607.
HP1506401	smartseq2	48	ND	35	23.6842	E-MTAB-5061	Segerstolpe Å, et al., Cell Metab. 2016, 24:593-607.
HP1507101	smartseq2	22	ND	32.9	48.7805	E-MTAB-5061	Segerstolpe Å, et al., Cell Metab. 2016, 24:593-607.
HP1508501T2D	smartseq2	37	T2D	39.6	55	E-MTAB-5061	Segerstolpe Å, et al., Cell Metab. 2016, 24:593-607.
HP1509101	smartseq2	27	ND	31.8	21.0526	E-MTAB-5061	Segerstolpe Å, et al., Cell Metab. 2016, 24:593-607.
HP1525301T2D	smartseq2	52	T2D	34.36	41.6667	E-MTAB-5061	Segerstolpe Å, et al., Cell Metab. 2016, 24:593-607.
HP1526901T2D	smartseq2	55	T2D	29.84	29.4118	E-MTAB-5061	Segerstolpe Å, et al., Cell Metab. 2016, 24:593-607.
human1	indrop	17	ND	21.5	6.45161	GSE84133	Baron M, et al., Cell Syst. 2016, 3:346-360.
human2	indrop	51	ND	21.1	19.0349	GSE84133	Baron M, et al., Cell Syst. 2016, 3:346-360.
human3	indrop	38	ND	27.5	10.8835	GSE84133	Baron M, et al., Cell Syst. 2016, 3:346-360.
human4	indrop	59	T2D	29.9	16.2887	GSE84133	Baron M, et al., Cell Syst. 2016, 3:346-360.
NDsample1	fluidigmc1	22	ND	32.95	6.12245	GSE86469	Lawlor N, et al Genome Res. 2017, 27:208-222.
NDsample2	fluidigmc1	53	ND	22	20	GSE86469	Lawlor N, et al Genome Res. 2017, 27:208-222.
NDsample3	fluidigmc1	29	ND	23	11.9403	GSE86469	Lawlor N, et al Genome Res. 2017, 27:208-222.
NDsample4	fluidigmc1	30	ND	55	8.33333	GSE86469	Lawlor N, et al Genome Res. 2017, 27:208-222.
NDsample5	fluidigmc1	56	ND	26.6	23.0769	GSE86469	Lawlor N, et al Genome Res. 2017, 27:208-222.
T2Dsample1	fluidigmc1	55	T2D	29.8	10.7143	GSE86469	Lawlor N, et al Genome Res. 2017, 27:208-222.
T2Dsample2	fluidigmc1	51	T2D	35.8	9.09091	GSE86469	Lawlor N, et al Genome Res. 2017, 27:208-222.
T2Dsample3	fluidigmc1	42	T2D	43	10.9091	GSE86469	Lawlor N, et al Genome Res. 2017, 27:208-222.
D28	celseq2	0	UNK	UNK	64	GSE85241	Muraro MJ, et al., Cell Syst. 2016, 3:385-394.
D29	celseq2	0	UNK	UNK	12.7517	GSE85241	Muraro MJ, et al., Cell Syst. 2016, 3:385-394.
D30	celseq2	0	UNK	UNK	38.843	GSE85241	Muraro MJ, et al., Cell Syst. 2016, 3:385-394.
D31	celseq2	0	UNK	UNK	22	GSE85241	Muraro MJ, et al., Cell Syst. 2016, 3:385-394.
D10	celseq	0	UNK	UNK	0	GSE81076	Grün D, et al., Cell Stem Cell. 2016, 19:266-277.
D17	celseq	0	UNK	UNK	11.7647	GSE81076	Grün D, et al., Cell Stem Cell. 2016, 19:266-277.
D2	celseq	0	UNK	UNK	0	GSE81076	Grün D, et al., Cell Stem Cell. 2016, 19:266-277.
D3	celseq	0	UNK	UNK	0	GSE81076	Grün D, et al., Cell Stem Cell. 2016, 19:266-277.
D7	celseq	0	UNK	UNK	11.9403	GSE81076	Grün D, et al., Cell Stem Cell. 2016, 19:266-277.
Shrestha et al 10x Dataset:
Sample ID	Platform	Age	Disease Status	BMI	% p16+ cells	Accession Number	Reference
DON184	10X	14	ND	24.13	6.691	GSE183568	Shrestha S, et al., JCI insights. 2021, 6(18)-e151621:1-19
DON185	10X	39	ND	34.76	11.2245	GSE183568	Shrestha S, et al., JCI insights. 2021, 6(18)-e151621:1-19
RRID:SAMN08768781	10X	50	ND	22.4	21.5613	GSE183568	Shrestha S, et al., JCI insights. 2021, 6(18)-e151621:1-19
RRID:SAMN08768783	10X	59	ND	32.3	26.4661	GSE183568	Shrestha S, et al., JCI insights. 2021, 6(18)-e151621:1-19
R232	10X	66	ND	18.5	37.36	GSE183568	Shrestha S, et al., JCI insights. 2021, 6(18)-e151621:1-19

## Sheet: Table_S3
Table S3. Genes sorted by their correlation with p16 expression across beta cells. Related to Figure 1.
Top 100 correlated genes (blue) were defined as the p16-associated signature.
Gene symbol	SAVER correlation value
HLA-A	0.155479
SCG2	0.150526
EMC10	0.144089
CDKN1A	0.142611
C1QL1	0.136028
PCSK1N	0.132157
SLC43A2	0.131605
LAMP1	0.131006
AES	0.130647
SYT7	0.130242
CD81	0.129902
TIMP2	0.126127
SPINT2	0.125465
NENF	0.124701
CLSTN1	0.121074
FSTL4	0.115444
CXXC5	0.114801
OLFM2	0.11331
SIX3	0.112858
APP	0.112191
RPS9	0.111847
TGFB1	0.111533
APLP1	0.111364
NPDC1	0.108719
HLA-B	0.107435
HLA-G	0.107314
FURIN	0.106682
DDR1	0.106519
NUCB1	0.103205
SEZ6L2	0.102042
RNASEK	0.101908
UBA52	0.101423
SNHG5	0.100567
CAMK2B	0.0997834
PCP4	0.0994516
MXRA7	0.0982801
CD63	0.0971702
RASD1	0.0969035
GNAS	0.0959411
EPHX1	0.0951205
METRN	0.0950776
PRKCSH	0.094948
GRN	0.0942475
BSG	0.0939919
RPL7A	0.0939869
BTG1	0.0937561
PLXNB2	0.0933581
ATP5G2	0.0925177
GRIN2A	0.09163
BCAM	0.0911274
TAF15	0.090944
GNB2L1	0.0909397
MYO1D	0.090614
PTMS	0.0903937
RHOBTB3	0.0902432
TMEM238	0.0890867
RAB13	0.0886296
PPDPF	0.0884765
TMEM59L	0.0882866
VAMP2	0.0876351
EEF1A2	0.087548
SLC29A4	0.0858975
ATP1A1	0.0858773
PKM	0.0856495
TSPAN1	0.0854112
ZBTB7A	0.0850541
KCNH2	0.0842851
ACTN4	0.0842316
ARHGDIA	0.0841816
RAI1	0.084124
P3H3	0.0841125
LRPAP1	0.084092
STMN3	0.0833877
SDF4	0.0833841
YPEL3	0.0832758
RPL23A	0.0831515
PVRL2	0.0831424
JUNB	0.0829209
PCGF2	0.0828553
RPL6	0.0822711
SSBP4	0.0820288
NUDT3	0.0818621
ERP29	0.0816058
P4HB	0.0814631
FAR2P2	0.0813344
PSD	0.0811959
PLD3	0.0810893
NFIC	0.0810706
ADAMTSL2	0.0805916
FKBP8	0.0804218
LSAMP	0.0803977
SSC5D	0.0802217
RPL10A	0.0801171
SEMA4B	0.0798062
GRINA	0.0792696
GADD45G	0.0791442
H3F3A	0.0789128
SNRNP70	0.0788421
RPS4X	0.0787587
KDELR1	0.078688
PHLDA3	0.078421
HSPA1B	0.0783438
CST3	0.0782806
PAM	0.0781144
ATP6AP1	0.0780814
GRM4	0.07807
C6orf48	0.0779151
SNCB	0.0776042
PEBP1	0.0775474
ABHD12	0.0774668
PTPRN	0.0772713
PNPLA2	0.0772052
ID1	0.0767235
SLC22A17	0.0767165
VWA1	0.0766935
CTSZ	0.0766668
RPS16	0.076549
RAB1B	0.0765137
TFF3	0.0763189
ASPHD1	0.0762671
CDK2AP1	0.0762468
FKBP2	0.0762031
SYP	0.0761592
UCN3	0.0761213
JUN	0.0760425
RPS26	0.0759526
CSNK1E	0.0758523
TMED3	0.0758062
RPL14	0.075654
MIF	0.0755737
RPS27A	0.0752435
VKORC1	0.0748036
GLTSCR2	0.0747295
BAX	0.0747112
KHSRP	0.074565
RPLP2	0.0745514
UNC5B	0.0743467
MARCKS	0.0738169
EEF1D	0.0737384
SPSB1	0.0735357
RPL18	0.0734869
CIRBP	0.0734492
PABPN1	0.0733755
C10orf10	0.0732723
RPS11	0.0732265
RPL19	0.0730341
HLA-C	0.0729576
PDAP1	0.0728529
FAM129B	0.0728425
RPL38	0.0728384
RAB11B	0.0724891
RPL22	0.071925
HNRNPA1L2	0.0717803
LRRC24	0.0717465
RPS5	0.0714836
COMTD1	0.0712456
CLSTN3	0.0711752
OLIG1	0.0711668
SDHC	0.0711197
SRCIN1	0.0710111
SREBF1	0.0709369
CENPB	0.0708672
APLP2	0.0707995
CTSD	0.0707598
GNAI2	0.0706831
SSBP3	0.070615
SCAF1	0.0706074
FAAP20	0.0702378
GANAB	0.0702286
IRF2BPL	0.0699859
U2AF2	0.0699176
RPL24	0.0698253
VGF	0.0695204
SUN2	0.0692842
HSPA1A	0.0691237
C19orf43	0.0690445
CMIP	0.0687959
SLC38A10	0.0685891
CAMK2N2	0.0685343
GJD2	0.0684856
LRP10	0.0684102
RPS3	0.0684058
USF2	0.0683225
RPL11	0.0681125
ZNF428	0.0680323
MAP1LC3A	0.0680291
NEURL1	0.0679341
PRKAR1B	0.0679161
RTBDN	0.0677452
EPN1	0.0676674
GNAO1	0.0676668
RPS23	0.0674488
RPL36	0.0674228
RPL26	0.0674175
TOMM7	0.0673436
SLC8A2	0.0673085
RPL37A	0.0667138
RPS10	0.0667076
RPS28	0.0665113
HNRNPA3	0.0661648
ABHD17A	0.0658839
CHGA	0.0657426
RPL29	0.0655897
DYNLL2	0.0655891
DLG4	0.0655822
RPL13	0.0655384
RPL35A	0.0655377
CELF3	0.0655035
IFI6	0.0654867
NCOR2	0.0653013
RPL30	0.0652446
RHOB	0.0651882
ZNF579	0.0651458
PRPF19	0.0650768
LTBP3	0.0649638
RPL8	0.0649535
NKX2-2	0.0649308
PNRC1	0.0647774
TSC22D1	0.0647545
CA11	0.0645878
GDI1	0.0645238
RABAC1	0.064507
MYH14	0.064426
PCSK2	0.0642252
TMEM259	0.0637244
FAM127A	0.06354
KCNQ2	0.063435
ZFAND3	0.0633974
HDGF	0.0633236
PTPRN2	0.0633232
DDT	0.0633101
FAM222A	0.0631527
RPL10	0.0630228
NUCKS1	0.0630091
CTSF	0.0629412
SIL1	0.0629384
DNAJB2	0.0628372
ERF	0.0627806
GPX1	0.0625231
SMPD1	0.0625154
NAT14	0.0623956
MDK	0.0623496
FBL	0.0623098
WASH2P	0.0622924
WNT4	0.0622725
PRRC2A	0.0621192
LGALS3BP	0.0617268
DKK3	0.0616259
RPL35	0.0613314
RPS17	0.0611977
ANXA6	0.0610671
KCNJ8	0.0609865
UBXN6	0.0609022
ADGRL1	0.0606134
RPL34	0.0605834
PROS1	0.0605064
RPS2	0.0604775
CHGB	0.0603929
FAM134B	0.0603007
WASH6P	0.060291
SLC7A5	0.060227
POU5F2	0.0601555
GPSM1	0.0598418
TMEM132A	0.0597454
CEBPD	0.0595399
PTCHD2	0.0594713
MAP2K7	0.0594575
RPS15	0.0594264
CYB5R3	0.0593974
C4orf48	0.0593728
RPL27A	0.0593589
GNB2	0.0593516
SRSF9	0.0593301
CADM1	0.0593186
AHCYL1	0.0590483
CITED2	0.0590138
TLE2	0.0590089
CHTF8	0.0589792
MAN1C1	0.0588713
GOLGA2P7	0.0588275
GSN	0.0587806
BTF3	0.0587157
SYN1	0.0586672
BTBD2	0.0586448
LPPR2	0.0585137
DLK1	0.0584696
RPL27	0.0584685
PYCR2	0.058403
CDK5R2	0.0583367
GAA	0.0583132
BMF	0.0583009
PITPNC1	0.0582327
TPT1	0.0582277
STUB1	0.0582275
RPL17	0.0581028
ATP5E	0.0580917
JUND	0.058073
GABARAP	0.0580334
ATP5J2	0.0579751
RPH3AL	0.0578045
AP1S1	0.0577649
PTP4A3	0.0573894
CIC	0.0568871
GNA11	0.0568641
CLPTM1	0.0567863
MID1IP1	0.0567845
PQLC1	0.0567796
PPP2R4	0.056697
NEUROD1	0.0566835
RPS15A	0.0566823
CAPNS1	0.0565848
TCEAL3	0.056552
GGT7	0.0565241
RPL18A	0.0563921
CD151	0.0562508
CCNI	0.0561562
RPS20	0.0559918
MAPKAPK2	0.0559188
SEPW1	0.0558067
ATP6V1G1	0.0557966
CLDN7	0.0557812
HSP90AB2P	0.0556582
RPL13AP17	0.0556153
SCN1B	0.0555393
NKX6-1	0.0555246
MAP2K2	0.0555203
MYOM1	0.0554744
RAC1	0.0554603
DNAJB1	0.0554406
C8orf82	0.0553439
UBE2M	0.0553293
TSPAN5	0.0552761
AP2B1	0.0551223
TXNL4A	0.0550044
MINK1	0.0549811
C11orf31	0.0549729
EPAS1	0.0549523
RPL4	0.0548985
FLOT1	0.0547374
TMEM184B	0.0546661
MAFA	0.0545396
TAF10	0.0545189
RBP1	0.0544824
PKD1	0.054465
CNOT3	0.0544557
KIAA1324	0.0544208
HNRNPK	0.0543585
FBRSL1	0.0543246
ATP5L	0.0542978
RABL6	0.0542371
GLYR1	0.0541963
NDUFB11	0.0541506
UBA1	0.0541222
FBXO16	0.0540607
AP2A1	0.0539261
CSTB	0.0537538
MTA1	0.0536415
FOXP4	0.0534495
TMEM256	0.0534432
TFEB	0.0534026
RPL13A	0.0533978
DTX3	0.0533232
VOPP1	0.0533121
ST14	0.0532941
DLST	0.0532647
BCL2L1	0.0532492
OS9	0.0532374
UQCRB	0.0531403
C7orf55	0.0531395
CCDC92	0.053126
RING1	0.0530815
EML3	0.0530765
YBX1	0.0528916
ZNF580	0.0527807
RPS8	0.0527466
NLRP1	0.0526547
ZBED3	0.0525907
SNHG14	0.0525841
MGRN1	0.0525828
C2CD4B	0.0525248
IGFBP5	0.0523108
CHPF2	0.0522498
CDC37	0.0522429
NBPF15	0.0520876
NSA2	0.0520718
PPP1R14B	0.0520508
TRAPPC1	0.0520368
HLA-F	0.0520309
SYT5	0.0519955
CHD3	0.0519657
BCL3	0.0519475
INSM1	0.0519084
NDRG4	0.0517948
UBALD2	0.0517794
TNPO2	0.0516836
SAMD11	0.051659
RPL37	0.0516403
BAG1	0.0515984
MAPRE3	0.0515311
DGCR5	0.0514647
RPLP1	0.0514466
CACNA1H	0.051297
INPPL1	0.0512491
PPP1R37	0.0512456
SNHG7	0.0512134
C1orf122	0.0511675
NFE2L1	0.050933
SEPN1	0.0508963
HNRNPA1	0.0507413
LMO2	0.0507371
RNF208	0.0507015
ATP5D	0.0506653
CTDNEP1	0.0504392
ABCA2	0.0503766
LAPTM4B	0.0503081
WWC1	0.0502314
YIPF2	0.0501521
CHST8	0.0500365
PAK3	0.0500119
SNHG16	0.0499812
FBXL16	0.0499336
SPP1	0.0499074
MGAT4B	0.0497533
RPL31	0.0497439
PHC2	0.0496311
ITM2B	0.0496007
RALGDS	0.0495835
COL27A1	0.0495728
RPS24	0.0493609
NAGLU	0.0493299
SKI	0.0492509
EEF1B2	0.0491436
DGCR2	0.0491238
SLC6A6	0.0489869
ATP5H	0.0489863
ERH	0.0489392
INO80B	0.0489273
2024-09-05	0.0489243
BTG2	0.0489163
SLC45A3	0.0488324
CHCHD10	0.0486999
KAT5	0.0485934
VAV2	0.0484915
SMARCD3	0.0483737
GADD45B	0.0483648
ZNHIT1	0.0483219
ID3	0.0481537
LSR	0.0481127
C7orf55-LUC7L2	0.0480652
RPS7	0.0480402
SNHG8	0.0479958
BCL7C	0.0479598
HMGN1	0.0479528
GAS5	0.0479388
TNK2	0.0479107
MED25	0.0478899
TMEM51	0.047871
TSHZ2	0.0478403
PDLIM4	0.0477655
PCBP1	0.0477545
C9orf3	0.0477391
SHC2	0.047674
STAG3L3	0.0476712
PLCH2	0.047585
SMCO4	0.047573
LGMN	0.0475504
BRI3	0.0474632
OLFM4	0.0474024
TNFRSF12A	0.0473555
MRPS21	0.0472858
ATN1	0.0472085
GRAMD4	0.0471871
PRKACA	0.0471159
SNRPN	0.0470742
NDUFA11	0.0469423
TBC1D22A	0.0469224
FAM65A	0.0469161
TNS1	0.0469131
ITGA1	0.0467568
LDOC1	0.0466711
GNB1	0.0466055
MESDC1	0.0465907
RXRG	0.0465886
NSMF	0.0465387
NCSTN	0.0465014
GNG5	0.0464874
H3F3C	0.0464207
MZT2B	0.0463767
GAREM	0.0463401
P4HTM	0.0462613
RTN2	0.0462564
FAM134A	0.0462181
APBB2	0.0461304
ZNF358	0.0461232
TSTD1	0.0461093
RPS21	0.0460766
BBS5	0.0460252
PLEKHM2	0.0459982
MYLIP	0.0459804
CACNA1A	0.0459578
RPS14	0.0459225
DPP7	0.045883
GPX3	0.0458368
ID4	0.0457751
BTG3	0.0457408
MZT2A	0.0457403
KIAA2013	0.0457172
CHPF	0.0456994
PSMD3	0.0456517
TSPAN13	0.0455867
RPL32	0.0455392
SNURF	0.0454576
ZBTB45	0.0454354
ANXA2	0.045358
RNF220	0.0453082
RGS16	0.0453081
ANP32A	0.0452703
HCFC1R1	0.0452666
CALY	0.0452282
ARF3	0.045223
ZFP36	0.0451841
RPS12	0.0451512
SLC9A3R2	0.0451192
VEGFA	0.0451118
SIPA1L3	0.0450674
PBX2	0.0450546
RPL36A	0.0448963
PTPRF	0.0448359
CUEDC1	0.0447726
URM1	0.0447577
ZNF503	0.0446936
PIAS4	0.0446557
SYNPO	0.0446422
STRN4	0.044625
TMOD1	0.0445796
GPAA1	0.0445265
CSRNP1	0.0445099
WBSCR16	0.0444903
CDKN2B	0.0444717
GPR107	0.0444123
NPIPA5	0.0443798
SCAMP4	0.0443782
CDIPT	0.0443707
RBM15B	0.0443342
HNRNPUL1	0.0443038
CFC1	0.0442957
CAMLG	0.0442211
KDM5C	0.0442049
MOB2	0.0441828
CCDC106	0.0441699
POLR2A	0.044162
DMKN	0.0441501
PLBD2	0.0441343
RAB11FIP3	0.0441295
MRPL23	0.0441234
IL17RC	0.0440907
EDF1	0.0440841
RPL15	0.0440665
TOLLIP	0.0440192
RPL23	0.0439904
GALNT2	0.0439683
ECI1	0.0438808
SCRN2	0.0438697
VEGFB	0.0438572
ARL8A	0.0438051
SLC2A4RG	0.0438021
NUMA1	0.0437971
RPS27	0.0437881
CPED1	0.0437091
PAK4	0.043684
CLDN3	0.0436739
PPP6R1	0.0436361
MEF2D	0.0435933
SNHG6	0.0435874
RUNDC3A	0.0435396
TRPM5	0.0434884
FAM20C	0.0433866
RASSF5	0.0433751
FBLN7	0.0433526
TCEA2	0.0432269
DPYSL3	0.043208
REG3A	0.0431159
LHFPL4	0.0431088
RPSA	0.0430616
ARID3A	0.0430532
LPCAT3	0.042934
IER2	0.0428308
IKZF4	0.0428183
SSTR3	0.0427707
ATXN2L	0.0427412
INO80E	0.042705
GAD2	0.042704
CD99	0.0426168
CDC34	0.0426049
ARSA	0.0425931
HDAC5	0.0425571
EHBP1L1	0.0425141
PLEKHH3	0.0424983
PKN1	0.0424594
CFL1	0.0423783
MIB2	0.0423118
APH1A	0.0423071
NBPF9	0.0422543
NELFB	0.0422523
FADS2	0.0422423
C17orf89	0.0421909
HNRNPL	0.0420458
TRIM28	0.0420243
CHCHD2	0.0420005
DDB1	0.042
PPP6R2	0.0419874
PBXIP1	0.0419725
SERF2	0.041972
PTPN23	0.0419092
EMD	0.0418541
MAPK3	0.0418114
SAMD1	0.0417512
C9orf69	0.0417506
CSNK1G2	0.0417082
PLXNA2	0.0416825
SOX9	0.0416754
TMSB10	0.0416195
LRRC61	0.0416103
CYHR1	0.0414624
LAMA5	0.0413607
DHRS4L2	0.0413217
CPLX1	0.0412947
HPCA	0.0412714
TMED9	0.0412562
CERK	0.0412453
FASN	0.0412368
FXR2	0.0412193
QSOX1	0.0411173
JMJD8	0.0410943
FAM219A	0.0410855
GLCCI1	0.0410467
RNF145	0.0410301
OGFOD3	0.0410192
SOCS3	0.0409416
NDRG1	0.0409408
PEMT	0.0409122
ACPP	0.0409016
TSC22D4	0.0408983
NFASC	0.0408917
TMEM63C	0.0408845
RYBP	0.0408814
NGFRAP1	0.0408766
MTDH	0.0408319
WDR83OS	0.0407872
CRIP2	0.0407473
ARPC1B	0.040725
PET100	0.0407175
NUPR1L	0.0406195
MAPT	0.0405244
MLLT1	0.0404764
SND1	0.0403881
FASTK	0.0403062
GADD45A	0.0402234
DUSP5	0.0402005
FAM89B	0.0401937
SEZ6	0.0401556
RDH14	0.0400895
RARA	0.0400694
MNX1	0.0400297
MBD6	0.0399501
PSAP	0.0399425
GPRC5C	0.0399196
LMAN2	0.0399097
ITPK1	0.0399087
GAP43	0.0399086
CLPP	0.0398869
TSSC1	0.0398549
ZNF777	0.0397875
TMEM256-PLSCR3	0.0397871
PVRL3	0.0397791
CTDSP1	0.0396791
OST4	0.0396586
OGFR	0.039629
PHF1	0.0396044
SUMO4	0.0395867
DGKZ	0.0395761
RPS25	0.0395585
RGS9	0.0395398
MMP15	0.0395102
OLFM1	0.0395036
COX5A	0.0394578
CKB	0.0394454
KLHDC7A	0.0393948
C16orf58	0.0393828
TADA3	0.0393543
AKT1S1	0.0393356
NR2F6	0.0393033
IGF2	0.0392527
SGSM3	0.03924
OTUD5	0.039238
MFI2	0.0392312
BEGAIN	0.0392303
WIPF2	0.0391114
FAM155A	0.0390896
PDIA3	0.0390602
SSTR1	0.0390489
BAG6	0.0390429
DACH1	0.0390157
PPP2R1A	0.0389596
KCNJ11	0.0388726
KIAA1644	0.0388645
DCTN2	0.0388225
TMEM109	0.0388138
FUS	0.0388049
CLDN9	0.0387895
TAF6	0.0387781
ITGAV	0.0387016
TXNIP	0.0386623
ZC3H7B	0.0386044
DYNLRB1	0.0384979
FAU	0.0384548
EIF5AL1	0.0384082
GPRIN1	0.0383939
PFKL	0.0383811
INHBA	0.0381927
SPRY4	0.0381927
JUP	0.0381882
NELFA	0.0381563
SNHG25	0.0381551
SH3GLB2	0.0381426
STXBP5	0.0381367
INAFM2	0.0381075
SPRED3	0.0380978
CDKN1C	0.0380827
HAPLN4	0.0380121
TMEM176A	0.0380109
CPE	0.0380001
DDB2	0.0379795
PRSS22	0.037738
IL13RA1	0.0377216
IL20RA	0.037721
PINK1	0.0377024
WASF2	0.0376938
R3HDM4	0.0376897
YIPF3	0.0376564
ATXN7L3	0.0376528
TMEM179	0.0374559
TMUB1	0.0373501
RPS19	0.0373017
RNF167	0.0372948
GREM2	0.0372768
NDUFB1	0.0371998
SPTBN4	0.0371795
LRRC10B	0.0371418
CD14	0.037128
D2HGDH	0.0371241
BCAR1	0.0371241
PIK3R2	0.037124
MRPL41	0.0370706
SLC52A2	0.0370445
NUMBL	0.037027
ROMO1	0.0369958
SF1	0.0369825
CRELD1	0.0369432
ARF1	0.0368633
ZNF768	0.0368103
AQP3	0.0367439
2024-03-09	0.0367014
FYN	0.0366194
RAVER1	0.0365896
TUSC3	0.0365868
MYL6B	0.0365437
FZD5	0.0364886
COX7C	0.0364794
RPS18	0.0364698
FBXO18	0.0364278
TOM1	0.0364086
PPIA	0.0363324
CIB1	0.0363278
TADA2A	0.0362897
ADRBK1	0.0362869
CALR	0.0362595
CHMP4B	0.0362266
B4GAT1	0.0361756
PTBP1	0.0361388
EIF4H	0.0361377
MAP7D1	0.0361261
PPP1R35	0.0361182
HNRNPM	0.0360392
GABARAPL1	0.0360021
VPS51	0.0359651
SELT	0.0359592
SGIP1	0.0359531
VIM	0.0359395
C19orf53	0.0359287
PHB2	0.0359154
SUMO3	0.035889
HINT1	0.0358804
NCKIPSD	0.0358425
S100A6	0.0358175
PODXL2	0.0357898
LAGE3	0.0357644
NPAS4	0.0357375
YWHAH	0.0357235
COBL	0.0356837
MAPKBP1	0.0356723
DVL1	0.0356716
RNF126	0.0356657
ACP2	0.0356559
FRG1HP	0.0356487
TSSC4	0.0356474
DNM2	0.0356184
SHB	0.0356177
HNRNPUL2	0.0356131
PLK3	0.0354916
ITM2C	0.0354764
STX1A	0.0354754
MTCH1	0.0354506
COX8A	0.0354106
FGFR1	0.0354003
EEF1A1	0.0353874
BBC3	0.0353698
CCDC85B	0.0353604
COX4I1	0.0353306
TP53I13	0.0352853
UBE2I	0.0352222
GIGYF1	0.0352182
PLK2	0.0351907
LMNA	0.0351877
TLE1	0.0351734
DUSP26	0.0351731
RTFDC1	0.0351497
PRR7	0.0350585
CBX7	0.035058
PVRL1	0.0350556
PDX1	0.0349665
FBXW5	0.0349043
AGAP3	0.034879
KDM4B	0.0348494
USMG5	0.0348169
GNA12	0.0347958
CCDC71	0.0347898
MOGS	0.0347814
ANGPTL2	0.0347473
TSPAN3	0.0346657
IL17RB	0.0346505
GSK3A	0.0346153
AKT1	0.0345895
NME3	0.0345888
ALCAM	0.034575
ASCL1	0.0345112
CORO1B	0.0344737
ABHD8	0.0344595
DUSP8	0.0344193
C2CD4A	0.0344017
C1orf127	0.0343956
FUCA1	0.0343688
RPL41	0.0343395
IFI27L2	0.0343034
FAM173A	0.0342641
ADRBK2	0.0342516
LRP3	0.034235
PFDN6	0.0341801
HNRNPA0	0.0341653
FAM63B	0.0341632
TMEM163	0.0341552
ACTR1B	0.0341538
PURA	0.0341511
SV2A	0.0341282
PRR13	0.0340817
GADD45GIP1	0.0340642
PPP2R5B	0.0340533
CEP170B	0.0340491
LRP1	0.0339917
ARL4C	0.0339739
SLC35D3	0.0339664
PPP1R18	0.0339265
TNS2	0.0339003
FUBP3	0.033893
SDK1	0.0338918
FBXO10	0.0338431
RRBP1	0.0338419
REXO1	0.0338281
CSNK1D	0.0337777
MARK4	0.0337395
TSTA3	0.0337273
SIX2	0.0336969
PKP3	0.0336514
GRAMD1A	0.0336345
CACNA2D2	0.0336035
GCDH	0.0335637
NDFIP1	0.0335634
C14orf166	0.0335311
SEC11A	0.0334728
MAN1B1	0.0334641
MAGED1	0.0334563
FAAH	0.0334096
CLASRP	0.0333838
ENDOG	0.0333192
CMTM8	0.0333063
FAM134C	0.0333049
LDLRAP1	0.0332281
C16orf13	0.0331908
NAA38	0.0331866
PGAM1	0.0331625
TCEAL5	0.0331347
DDIT4	0.0331225
KIRREL3	0.0331136
PIM3	0.0330738
ZNF668	0.0330672
AKR7A2	0.0330149
OLMALINC	0.0330073
MTUS1	0.0330026
FBLL1	0.0329702
NTN1	0.0329128
ITFG3	0.0329055
JTB	0.0329008
ATPIF1	0.0328781
ZNF512B	0.0328761
SF3B2	0.0328636
FAM181B	0.0328281
PARVB	0.0328262
POLR2L	0.0327856
MAPK8IP2	0.0327737
SCARB2	0.0327239
RIMKLA	0.0327087
FAM102A	0.0326609
H2AFY	0.0326537
TIMP1	0.0326103
SIN3B	0.032558
HIP1R	0.0324744
NDUFAF3	0.0324411
ZBTB18	0.0324027
GNL1	0.0323986
PLP2	0.032394
TMED1	0.0323908
UQCRH	0.0323146
FAM131A	0.0323087
MYO19	0.0323038
PGLS	0.0322642
LIX1L	0.0322233
UBE2Q1	0.0322171
RAP1GAP2	0.0321996
FAM60A	0.0321617
DEXI	0.0321263
GALNT10	0.0320835
TNFRSF10B	0.0320597
JOSD2	0.0320272
BHLHE40	0.0320142
NPY	0.0320139
DPP6	0.031978
JADE2	0.0319763
SEC61A1	0.0319339
RAB4B	0.0319174
KLF13	0.0319071
KPNB1	0.0318979
TMEM176B	0.0318978
C19orf70	0.0318877
ZNF747	0.0318109
ZNF385D	0.0318098
ACTN1	0.0317352
TMEM214	0.0316626
APOA1BP	0.0316424
GMPR	0.0316143
TMEM125	0.0315935
ESYT1	0.0315889
TNFRSF1A	0.0315856
FLJ37453	0.0315842
IQSEC1	0.0315634
TMEM63B	0.0315484
SF3A2	0.0315209
PNPLA6	0.0315029
ANP32B	0.0314917
TRNP1	0.0314813
ZMAT2	0.0314581
PTOV1	0.031409
KCNK12	0.0314034
FBRS	0.031386
CHN1	0.0313734
RPL28	0.0313561
ZBTB7B	0.0313359
MTHFS	0.0313095
ORMDL3	0.0312214
2024-03-04	0.0311553
C9orf172	0.0311522
THBD	0.0311166
PELP1	0.0311001
PWWP2B	0.0310747
IGSF8	0.0310681
APBB1	0.0310242
PLOD2	0.0310065
MIR210HG	0.0309994
SLC25A6	0.0309968
ONECUT2	0.0309354
ZFYVE27	0.0308491
C7orf73	0.0308486
GNPTG	0.030837
HN1	0.0308198
NAT8L	0.0308097
RPL12	0.0308053
ARMC6	0.0308011
ABHD2	0.0307955
TMEM175	0.0307596
CAPN1	0.0307558
SVBP	0.0307391
RERE	0.0307359
SDAD1P1	0.0307295
PMVK	0.0307244
UPF1	0.0306733
MAFK	0.0306576
DHRS2	0.0306472
CNNM2	0.0306449
NRP2	0.0306438
CCDC107	0.0305745
STK11	0.0305573
HDGFRP2	0.0305542
CHST12	0.0305348
FKBP1B	0.0305097
IER5L	0.0304995
ABTB1	0.0304818
RBMS1	0.0304815
WWC3	0.0304663
ABCA3	0.0304208
B4GALNT3	0.030403
CST4	0.030402
FAM47E-STBD1	0.03036
DCTN1	0.0303258
NUDT16L1	0.0302933
RORB	0.0302814
DRAP1	0.0302579
TUFM	0.0302548
CDKN2C	0.0302546
ITGA3	0.0302439
DUT	0.0302144
PKDCC	0.0302064
AP2M1	0.0302056
NMT1	0.0301928
DCTN3	0.0301878
SNRPA	0.0301487
EIF4G1	0.0301446
NR4A1	0.0301101
TMEM8A	0.0301042
ZNF524	0.0300851
MBD3	0.0300439
TAGLN3	0.0300418
CLTB	0.0300415
TWF2	0.0300237
NEO1	0.0300217
NT5DC2	0.0299658
FHL1	0.029959
PIP4K2B	0.0299504
TAP1	0.0299461
SLC25A1	0.0299373
MCL1	0.0299233
CUL7	0.0298913
SLC6A17	0.0298558
MSN	0.0297986
C14orf2	0.0297943
AGT	0.0297708
ARHGAP44	0.0297207
USP11	0.0297013
SVIP	0.0296915
ADGRG1	0.029628
CDIP1	0.0296079
SENP3	0.0296053
CRB3	0.0296043
MSRB2	0.0295747
RPL23AP82	0.0295574
ARHGAP35	0.0294962
ZNF414	0.0294876
RORC	0.0294753
THAP4	0.0294695
ZSCAN18	0.02945
HELZ2	0.0294333
COX6A1	0.0294287
AP1B1	0.02941
MARK2	0.0293511
CLDN4	0.0293504
PCDHB16	0.0293096
MYL6	0.0293062
HABP4	0.0292856
SZRD1	0.0292735
KCNE4	0.0292539
MYDGF	0.0292015
RPS29	0.0291758
SERTAD1	0.0291732
SNHG9	0.0291554
STMN2	0.0291252
ABCC8	0.0290784
MLLT6	0.0290679
CDC42EP4	0.0290631
TPGS1	0.0290541
LYSMD2	0.0290146
ECE1	0.0289651
SPTB	0.0289622
DVL2	0.0289226
KHDRBS1	0.0289201
PCED1A	0.0289071
EIF1AX	0.0288934
HYI	0.0288222
CTU1	0.0288213
HSD17B14	0.0288074
FXYD3	0.028739
IGFBP7	0.0287004
MAPK8IP1	0.0286935
TMED10	0.0286749
EGR4	0.028604
HIST1H4C	0.028603
RAPGEF1	0.0285771
ZC3H18	0.0285147
SLC39A3	0.028498
STX5	0.0284024
RANBP3	0.0283963
ADCK4	0.0283933
HSPB1	0.0283899
C6orf226	0.0283899
REEP2	0.0283891
GAPDH	0.0283715
B3GNT9	0.0283547
TMEM30A	0.028322
NDUFS6	0.0283189
ATP5G3	0.0283067
UBE2E1	0.0282918
RTN1	0.0282218
PAGR1	0.028218
EML2	0.0281862
NPC2	0.0281751
HEY1	0.0281724
WHSC1L1	0.0281496
GUK1	0.028144
PDK4	0.0281396
CFL1P1	0.0280548
SULF2	0.0280068
NEGR1	0.0279892
CDK16	0.027978
LMO1	0.0279081
SERP2	0.0278807
MYEOV2	0.0278328
CAPZB	0.0278066
DDAH2	0.0277828
NFKBIL1	0.0277743
SHROOM1	0.0277502
MRPL12	0.0276728
PEX6	0.0276497
ZNF827	0.0276484
RLTPR	0.0276477
SNRPF	0.027628
COX5B	0.0276137
ROCK1P1	0.0276091
FAM50A	0.0276024
TUBB3	0.0275849
TOMM40	0.0275679
TMEM115	0.0275284
PEX10	0.0275085
ZMAT3	0.0274958
THOP1	0.0274612
ZNRF1	0.0274593
ARVCF	0.027447
TBPL2	0.0273605
ZNRF2	0.0273082
FAM195A	0.0272906
USP19	0.0272243
ELMO3	0.0272129
BAIAP2	0.027186
ZNF395	0.0271585
DAP	0.0271499
TNFRSF11A	0.0271296
TMA7	0.0271052
PLXNA3	0.0270716
MDFIC	0.0270485
ACTG1	0.0270473
CDKN2D	0.0270296
PFN1	0.0270292
APCDD1L	0.0270067
APMAP	0.0269971
SBNO2	0.0269587
KRTCAP3	0.0269437
SYTL1	0.0269354
MSL1	0.0269105
MAF1	0.0268928
ANXA11	0.0268804
RNASEH2C	0.0268731
RNPEP	0.0268677
MYO9B	0.0268489
DPM3	0.0268469
TCERG1L	0.0268345
TFAP4	0.0268034
CNIH2	0.0267712
BCL7B	0.0267287
ZFAS1	0.0266992
KIF5C	0.0266836
EIF5A	0.0266624
ICMT	0.0266596
SLC9A8	0.0266545
S100PBP	0.0266407
STEAP3	0.026577
SRGAP2B	0.0265486
TCEB1	0.0265259
DUSP4	0.0265096
PDF	0.0264863
BAHD1	0.0264697
KDM6B	0.0264691
DHFRL1	0.026454
NFATC4	0.0264508
BCL6	0.0263444
KLC1	0.0263431
SETD8	0.0263366
ZNF787	0.0263017
ID2	0.0262672
GID8	0.0262648
NME4	0.0262623
IRF3	0.0262454
HERC5	0.0262406
FAM195B	0.0262346
ADSSL1	0.0262228
FAM46A	0.026216
PNPLA7	0.026197
BRD4	0.0261758
SLC2A14	0.0261365
SELM	0.0260808
SKIV2L2	0.0260272
UBE2S	0.0260251
ST3GAL6	0.0260101
MPG	0.02601
ETS1	0.0259761
NOVA2	0.0259753
HCFC1	0.0259727
RPL36AL	0.0259298
HNRNPAB	0.0259269
SLC39A14	0.025915
FAM117A	0.0258873
COMMD4	0.0258654
SCYL1	0.0258481
MLXIP	0.025833
SUMO2	0.0258304
MGAT2	0.0258162
RPS13	0.0258115
BRD2	0.025808
ATP5O	0.0258065
CNPY2	0.0258058
MED16	0.025781
POFUT2	0.0257709
SEPP1	0.0257639
TCTA	0.0257499
HID1	0.0257498
CPLX2	0.0257494
SLC39A13	0.0257466
LZTR1	0.0257408
SHISA5	0.0257138
RWDD1	0.0257095
MAN2B1	0.0256987
OCEL1	0.0256627
DHRS11	0.0256276
DNAJC30	0.0256274
BAIAP3	0.025576
RAD23B	0.0255407
CELF4	0.0255284
RAB35	0.0255172
FAM3A	0.0255031
EIF2AK1	0.0254861
C20orf24	0.0254447
CHRNA5	0.025401
KISS1R	0.0253685
SSNA1	0.0253606
SLCO5A1	0.0253272
LMF2	0.0253251
FAM213A	0.0253228
GALNT8	0.02532
TMEM108	0.0253171
CBARP	0.0253099
EFNB3	0.0253027
CD2BP2	0.0252644
TMEM205	0.0252392
MGST3	0.0252232
PCNX	0.0251959
ATP5F1	0.0251874
EI24	0.0251666
TCF25	0.0251655
NBPF11	0.0251633
SNX12	0.0251531
TMEM185A	0.0251041
TPRG1L	0.0250597
GTPBP6	0.0250244
ANGEL1	0.0250185
MAGEF1	0.0250127
FOXA2	0.0249855
BCKDK	0.024925
SERBP1	0.0249059
FERMT2	0.0248918
HIGD2A	0.0248708
GNAQ	0.0248663
DAG1	0.0248489
DUSP1	0.0248303
CHERP	0.0248255
SMARCD2	0.0247662
STX4	0.0247562
FAM96B	0.0247241
AGPAT6	0.0246918
CD320	0.0246659
PPP5C	0.0246569
MAP3K5	0.0246473
PRAF2	0.0246115
MAFG	0.024606
ZNF362	0.0245699
CNTN5	0.0245289
IRF2BP1	0.024472
THNSL2	0.0244635
SLC4A2	0.0244415
APITD1	0.024402
FKBP4	0.0243597
FAM27C	0.0243514
DNAJC5	0.0243444
PSMD8	0.024302
KIAA0895L	0.0242808
WASF1	0.024274
ZNF324	0.0242737
PEX26	0.024263
ZDHHC9	0.0242421
HYAL2	0.0242376
MINPP1	0.0242284
FAM127B	0.0242275
TRAF3	0.0242248
MOSPD3	0.0242076
DNER	0.0241918
RAP1A	0.0241904
TSR3	0.0241824
RNPS1	0.0241362
PPL	0.0241258
TRIM56	0.0241154
ACADVL	0.0241093
PNKP	0.0240655
PBX3	0.0240565
RHOT2	0.024051
DAPK3	0.0240462
COX17	0.0240434
TRPM3	0.0240369
STARD3	0.0240368
PEX14	0.0240293
CLTA	0.0240195
CACTIN	0.0240185
SNHG3	0.0240142
TRAPPC9	0.0239817
PPP4R3B	0.0239802
G6PC3	0.0239215
GAD1	0.0239208
SRGAP2	0.0238931
TMEM258	0.0238877
WDFY2	0.0238621
EFHD2	0.0238517
ALKBH5	0.023832
PARP16	0.0238313
NOVA1	0.0238237
LSM7	0.023799
KCND3	0.0237824
BZRAP1	0.0237616
TRIM8	0.02376
MPRIP	0.0237365
EIF3K	0.0237303
GPR108	0.0236868
RAC3	0.0236845
DUSP15	0.0236504
ACAP3	0.02365
CATSPER2P1	0.0236489
RANBP1	0.0236286
MACROD1	0.0236188
ISYNA1	0.0235885
MCHR1	0.0235647
CD59	0.0235564
VASP	0.0235522
NDUFA2	0.0235215
FAM69B	0.0235204
HSD3B7	0.0235145
NOL3	0.0235134
TMEM160	0.0235017
C21orf2	0.023498
KDF1	0.0234503
MAZ	0.0234351
MFSD10	0.023433
FAM35A	0.0234182
NOL4	0.0234177
NPW	0.0234149
TADA2B	0.0234082
PITPNM1	0.0233936
CHST2	0.0233885
NCK2	0.0233641
CTSA	0.0233551
ING2	0.0233447
MARVELD1	0.0233015
ATP13A1	0.0232301
GCSH	0.023219
MEIS3	0.0232144
RNH1	0.0232069
PAPSS2	0.0231197
MTURN	0.0230995
DDX24	0.0230969
TMEM261	0.0230963
MIDN	0.0230678
ATXN1L	0.0230563
SPINT1	0.0230493
SDCCAG3	0.0230426
RAB5C	0.0230275
ABL1	0.0230271
HAUS4	0.0230265
PSEN2	0.0230061
KDM2A	0.0230047
HEBP2	0.0230013
ABHD14B	0.0229854
XAB2	0.0229515
KLHDC8A	0.0229513
LSM2	0.0229475
SSH3	0.022882
C11orf73	0.0228801
ZBTB22	0.0228786
CYFIP1	0.022877
NHP2	0.0228694
ZSWIM4	0.0228572
YPEL2	0.0228376
BSPRY	0.0228271
FAM58A	0.0228201
HES1	0.022816
SBF1	0.0227809
PCDHB14	0.0227809
ATP5A1	0.0227708
CYFIP2	0.0227677
NAT16	0.0227353
TUSC2	0.0227058
TMEM8B	0.0226981
CERS6	0.0226918
UBE2E2	0.0225594
RASGRF2	0.0225555
ZCCHC3	0.0225186
GTF2H5	0.0224594
CES2	0.0224516
SSRP1	0.0224269
PXMP2	0.022426
MYPOP	0.0224033
NPTX2	0.0224018
ZNF821	0.0223673
POM121C	0.0223658
SMIM10L1	0.0223558
HLA-E	0.0223514
FAM103A1	0.0223438
NTPCR	0.0223273
YDJC	0.022281
CECR5	0.0222603
C19orf60	0.0222534
NRP1	0.0222442
MIER2	0.0222423
POR	0.0222405
TMSB4X	0.0222308
DAZAP1	0.0221933
C6orf47	0.0221816
TRAPPC5	0.0221688
NT5C	0.0221575
TCOF1	0.0221551
SMARCD1	0.022153
GNG4	0.022149
ZNF90	0.0221408
HM13	0.0221269
MNT	0.0221263
DNAJC4	0.0221166
ARFGAP1	0.0221017
MRPS24	0.022054
GFER	0.0220418
PHF5A	0.0220365
PCDHB5	0.0220314
SHFM1	0.0220135
CUTA	0.0220086
GUSB	0.0220039
H2AFX	0.0219828
CLPTM1L	0.0219589
ATRNL1	0.02193
NCDN	0.0218649
MON1A	0.0218602
SOD3	0.021856
SCRIB	0.0218491
SREBF2	0.0218445
TESC	0.0218263
SSU72	0.0217994
PEX7	0.0217985
RNF121	0.0217874
BAALC	0.0217867
SLC25A29	0.0217752
ETV1	0.0217701
MAN2A1	0.0217412
UBALD1	0.0217238
SLIT1	0.0217115
GBAS	0.0216942
SEMA6A	0.0216836
SUSD4	0.0216776
FBXO9	0.0216721
MINOS1	0.02165
TMEM54	0.0216435
MXD4	0.0216173
RPRD2	0.0216121
AKT2	0.0215844
SPTBN2	0.0215612
STK24	0.0215487
KNDC1	0.0215333
KHDRBS3	0.0215233
TSHZ1	0.0215198
SPHK2	0.021494
DMRTA1	0.0214467
RGS4	0.0213976
PEX16	0.0213796
FKBP1C	0.0213709
PLEKHA6	0.0213632
MYH9	0.0213394
NOMO1	0.0213148
MBD2	0.0213095
ATG4D	0.0213064
TMEM165	0.0212941
ALDOC	0.0212881
PTTG1IP	0.0212879
STK16	0.0212627
CRY1	0.0212572
SLC39A1	0.0212414
SMARCB1	0.0212341
RPL5	0.0212281
MEF2BNB	0.0212145
TBL1X	0.0212003
SLC2A3	0.0211676
IGF2BP2	0.0211543
NT5C3B	0.0211519
EIF2B5	0.0211455
ADM	0.0211433
BCL2L2	0.0211346
PTGES2	0.0211259
KLF16	0.0211073
FEM1A	0.0210993
G6PD	0.0210958
OAZ2	0.0210952
HAGHL	0.0210914
PPP2CB	0.0210856
HMGA1	0.02106
ETS2	0.0210522
SGSM2	0.0210505
GOLGA7B	0.0210243
AP2A2	0.0210037
CYTH2	0.0209798
EMP3	0.0209775
CRTC1	0.0209636
HDGFRP3	0.0209585
SAT2	0.0209537
C15orf59	0.0209526
TRAF7	0.0209393
CYB5D2	0.0209355
RPS11P6	0.020932
HDAC1	0.0209268
LEMD2	0.0209201
HEXIM1	0.0208958
CISD3	0.0208763
XPC	0.0208659
DPM2	0.0208601
SQSTM1	0.020823
SYNGR4	0.0208042
KCTD10	0.0207988
SENP3-EIF4A1	0.0207901
TBC1D9	0.0207631
MAP6D1	0.0207568
DIRAS2	0.0207557
SH2B1	0.0207488
UXT	0.0207271
HSF1	0.0207196
SART1	0.0206894
ACAP1	0.0206834
TAF5L	0.0206806
LOC154761	0.0206701
PLOD3	0.0206319
TMBIM1	0.0206298
COL6A1	0.0206293
AGPAT1	0.0206245
MAN1A2	0.020623
ZFP36L2	0.0206101
APEX2	0.0206098
MBOAT7	0.0205938
RASGRF1	0.0205502
CHMP1A	0.0205178
DUSP16	0.0205139
FAM83H	0.0205061
TSPAN9	0.0205053
ATG4B	0.0205025
CMTR1	0.0204906
COMT	0.0204899
PTPRU	0.0204802
INS	0.0204629
TMEM55B	0.0204546
SDC4	0.0204449
SRRT	0.020436
S100A11	0.0204329
EID2	0.0203887
KIF1A	0.0203649
TMEM141	0.0203483
CLUH	0.0203361
KLC2	0.020332
SLC35F3	0.0203287
BRSK1	0.0203029
SLC25A3	0.0202899
B4GALT7	0.0202874
MAPKAP1	0.0202746
ZDHHC8	0.0202624
TCEAL6	0.0202608
TUG1	0.0202424
WDR46	0.0202279
GLTSCR1	0.0202262
NLGN2	0.0201978
NYAP1	0.0201945
TMEM158	0.0201765
RNF115	0.0201707
RPS19BP1	0.0201704
IFT172	0.020168
FZR1	0.0201649
SLC15A4	0.0201491
ST3GAL3	0.0201488
C16orf62	0.0201367
ZER1	0.020132
GOLGA6L10	0.020131
PKIA	0.0201074
HS6ST3	0.020094
CASZ1	0.0200832
UBN1	0.0200702
SRM	0.0200673
CDH2	0.0200495
INPP1	0.0200434
GCGR	0.0200421
CAMK2N1	0.0200372
DNAJC1	0.0200224
H1FX	0.0200156
SAP30	0.0200148
ATP5I	0.0200065
NR3C1	0.0200036
YIF1A	0.0199812
GOLPH3	0.0199611
RXRB	0.0199464
CRYBB2P1	0.0199228
TOM1L2	0.019918
SRSF8	0.0198995
INF2	0.019887
2024-09-06	0.0198751
KIAA1522	0.0198667
RIC8A	0.0198336
RAB40C	0.0198312
PDXDC2P	0.0197476
NUBP2	0.0197245
PPP1R12C	0.0196982
CCR10	0.0196198
ARHGEF9	0.0196188
HEXDC	0.019613
APBB3	0.0196072
MAP1S	0.0196063
DUSP7	0.019588
SCN3A	0.0195824
ST20	0.0195818
VPS37B	0.0195572
TMEM132D	0.0195108
MGAT1	0.0194987
IFITM2	0.0194935
RPS3A	0.0194776
SYT16	0.0194757
CAPN10	0.0194741
DIRAS1	0.0194715
CCDC137	0.0194668
TIMM13	0.0194399
NR1H2	0.0194355
RPS4Y2	0.0194256
RAB5B	0.0194171
ECEL1	0.0194145
FOSL2	0.0194027
PRKD2	0.0193848
PDLIM1	0.0193768
SHKBP1	0.019374
AURKAIP1	0.0193703
NDUFB7	0.0193631
SF3A1	0.0193618
SRPR	0.0193501
VPS37C	0.0193449
NEFM	0.0193393
MED1	0.0193192
MT1G	0.0193097
ZNF688	0.0192352
CNTROB	0.0192222
ITPR3	0.0192118
PRSS23	0.0192044
SLC29A1	0.0191879
GPANK1	0.0191839
SLC25A22	0.0191685
SNRPB	0.0191664
CDK19	0.0191587
DIDO1	0.0191471
CRTAP	0.0191294
PRRT3	0.0191229
TGFBR3	0.0191131
TUBA4B	0.0190935
CXXC1	0.0190928
FAM188A	0.0190624
TMCC2	0.0190619
RNF216P1	0.0190533
ZNF771	0.0190283
TRMT61A	0.0190086
GCA	0.0189967
IFITM3	0.0189843
KCNH1	0.0189501
SPG20	0.0189501
ADD1	0.018913
TXNDC11	0.0189075
DUS1L	0.0189018
RITA1	0.0188842
PRR14	0.0188809
KRT10	0.0188629
HSPB6	0.018862
ALKBH7	0.018851
RPRD1B	0.0188469
KIF13A	0.018823
TXNRD2	0.0188171
HMCES	0.0188042
QTRT1	0.0187969
TOMM20	0.0187946
SIGMAR1	0.0187808
MEX3D	0.0187776
ZZEF1	0.018773
MED19	0.0187724
BRPF1	0.0187226
BAD	0.0187021
TCF20	0.0186817
GUCY1A2	0.018648
ARPC3	0.0186339
LIMS1	0.0186292
ZBTB20	0.0186087
ABCG1	0.018585
LRCH4	0.0185819
PHF2	0.0185779
ATP5EP2	0.0185119
PRRT1	0.0185102
KIAA1211L	0.0184891
TOP1	0.0184846
FBXL19	0.0184727
MKL1	0.0184544
GUSBP3	0.0184412
MED12	0.0184341
SELO	0.01843
TMEM61	0.0184297
RAB6B	0.0184286
PKD2	0.0184134
MRPL1	0.018409
RNF128	0.0184043
CD24	0.0184031
CTXN2	0.0183822
CTDP1	0.0183818
TIGD5	0.0183684
TBCA	0.0183677
GPR56	0.0183645
MRPL54	0.0183632
STRA13	0.0183399
UBL5	0.0183133
LRRC29	0.0182942
SEC11C	0.018293
KIAA0930	0.0182881
NOB1	0.0182796
RAB27A	0.0182775
SCAND1	0.0182769
SPPL2B	0.0182601
PPP1R3F	0.0182453
HSPBP1	0.0182389
SERPINA1	0.0182012
ESRRA	0.0181918
FCMR	0.0181833
HIATL1	0.0181402
WLS	0.0181376
REEP4	0.0181375
USP5	0.0181249
SKIV2L	0.0181117
KIAA1614	0.0181073
GLTSCR1L	0.0180949
GPD1L	0.0180719
KXD1	0.0180647
HHATL	0.0180524
RBM8A	0.0180517
SPATA2L	0.0180423
MKNK2	0.0180364
KIAA0100	0.018035
ERGIC1	0.0180234
CCDC120	0.0180121
LRFN3	0.0180074
ACYP1	0.0179752
MAFB	0.0179734
RTKN	0.0179509
GOLGA2	0.0179498
STAT5A	0.0179463
BLOC1S5	0.0179291
SERPINE2	0.0179262
EMC6	0.0179245
PIK3R1	0.0179173
PFKP	0.0179155
DYRK3	0.017878
PSPC1	0.0178753
MRPS23	0.0178716
PAK6	0.0178545
ZYX	0.0178475
CDPF1	0.017847
NAP1L5	0.0178348
RBMS2	0.0178282
NKAIN1	0.0178133
TMEM129	0.0178111
PRRG2	0.0177883
SUPT4H1	0.0177865
LASP1	0.0177581
H2AFJ	0.0177573
ALG10B	0.0177561
VAMP4	0.0177456
NPM3	0.0177103
NPHP4	0.0176998
MRM1	0.0176952
TNIP2	0.01769
D4S234E	0.0176602
MRPL20	0.0176461
ZFPM1	0.0176225
FBXL17	0.0176209
SCRN1	0.0176018
RPL22L1	0.0175863
GDF15	0.0175812
PA2G4	0.0175714
CLIC1	0.0175602
NMB	0.0175575
C1QTNF3	0.017546
PACSIN1	0.0175347
MED15	0.017521
NFKBIB	0.0175188
SH3GL1	0.0175164
DAPL1	0.0175123
SMG6	0.0174889
C11orf57	0.0174855
ACVR1B	0.0174791
SYNGAP1	0.0174699
SYNRG	0.0174689
DIEXF	0.01745
HSD11B1L	0.0174299
ILVBL	0.0174144
OAZ1	0.0174086
TCEB2	0.0174073
COG4	0.0173913
MAX	0.0173832
SIK2	0.0173634
MAGIX	0.0173509
SPINK2	0.0173391
NPTXR	0.0173208
SNN	0.0173152
PYGO2	0.0173128
PM20D2	0.0173043
LRRC23	0.0173042
ATAD3A	0.0172776
C9orf135	0.0172513
ATP6V1E2	0.0172509
SYVN1	0.0172391
C16orf91	0.0172325
TLN1	0.0172264
ADAMTSL1	0.0172111
PIANP	0.0172038
PRRC2B	0.0171775
MAGI1	0.0171695
MAP3K14	0.0171654
ORAI3	0.017165
TECR	0.0171468
NPEPL1	0.0171341
DR1	0.0171209
FIS1	0.0171158
ALG1	0.0171043
CORO7	0.0170921
C2orf44	0.0170875
ARHGAP24	0.017081
C12orf49	0.0170663
TGM2	0.0170427
NFIL3	0.017024
PLEKHM1	0.0170218
STX18	0.0169978
ALDOB	0.0169901
ZFP36L1	0.0169698
MRE11A	0.0169628
HTRA2	0.0169545
TMEM246	0.0169375
PRPH	0.0169352
IRF6	0.01692
CERS2	0.0169149
PRKRIR	0.0169137
CLUHP3	0.0169087
MRAP2	0.016901
C10orf76	0.0168826
SNAPIN	0.0168798
DHX38	0.0168753
MAP2K1	0.0168748
CBX1	0.0168499
BCL2L11	0.0168241
MAFF	0.0168112
SLC35B2	0.0168064
KLHL42	0.0168026
RELL2	0.0167994
ANKS3	0.0167669
TUBA8	0.0167474
FOXN3	0.0167314
RINL	0.0167248
SEZ6L	0.0167182
FAM131C	0.016712
C11orf68	0.0167018
KLHL26	0.0166961
DMWD	0.0166943
NAT9	0.0166883
DIAPH1	0.016671
RCAN3	0.0166621
LZTS2	0.0166572
FEV	0.0166357
SCMH1	0.016632
RTN4	0.0166252
RAD23A	0.0166178
ATP6V0A1	0.0166122
SOCS1	0.0166002
ANKH	0.0165734
MTSS1L	0.0165701
FGF14	0.0165691
SMKR1	0.0165667
C6orf89	0.0165647
CCDC151	0.016554
ALPK3	0.0165525
SNRPB2	0.0165472
GLUL	0.0165471
TRPC4AP	0.0165465
ATP6V1E1	0.0165415
UQCR11	0.0165396
NDUFS7	0.0165382
LRCH1	0.016537
VASH1	0.0165275
PEX5L	0.016527
REPIN1	0.0165242
LRRC20	0.0165136
NDUFB4	0.016493
WDR18	0.0164885
IER5	0.0164691
LONP1	0.0164271
TRMU	0.0164072
MAP3K3	0.0164049
C19orf47	0.0163951
AATK	0.0163882
MPV17	0.0163778
C5orf45	0.0163722
TMC4	0.0163691
MPHOSPH8	0.0163627
PICK1	0.0163607
PDIA5	0.0163576
SIK3	0.0163428
RNF26	0.0163374
SARAF	0.0163202
MTHFD2L	0.0163181
GPN2	0.0163081
UBBP4	0.0163011
SDSL	0.0162707
MPLKIP	0.0162664
BOLA2B	0.0162629
GPX4	0.0162578
PHF23	0.0162563
ZC3H10	0.0162464
PCBP3	0.0162297
KCTD5	0.0162269
RALY	0.0162249
CTDSPL	0.0162056
CLDN15	0.0162037
ATP6V0E2	0.0162011
CKAP4	0.016194
OTUD7B	0.0161924
NDUFA8	0.0161888
MTPN	0.0161858
NUP210	0.0161334
MRPS36	0.0161278
TCF4	0.0161176
AAMP	0.0161033
TSPAN12	0.0160981
MGEA5	0.0160887
TRIP10	0.0160853
PGRMC2	0.0160819
THEM6	0.0160686
XBP1	0.0160589
EPS8L2	0.0160581
MVB12A	0.0160438
KEAP1	0.0160257
TMEM159	0.016008
NDUFC1	0.0159995
KIAA1456	0.0159929
PPM1G	0.0159882
PEX5	0.0159807
USP21	0.0159688
CNRIP1	0.0159279
RFX1	0.0159234
SNTA1	0.0159223
ASB6	0.0159164
FAM175B	0.0159151
RPS6	0.015906
BCAS3	0.0158991
SIRT6	0.0158911
ATP5G1	0.0158841
HAGH	0.0158627
ZNF646	0.0158428
SAMD5	0.0158294
NCKAP5L	0.0158229
RIPK1	0.0157938
GPC1	0.0157781
[truncated: 8,528 more rows]

## Sheet: Table_S4
Table S4. Gene sets used in the study for enrichment analysקs. Related to Figures 1-5.
Gene set	Hallmark p53 pathway	Cellular senescence(GO)	CellAge_senescence	Replicative senescence signature	IR-induced senescence signature	Ras-induced senescence signature	DNA damage induced senescence signature	Oncogene-induced senescence	cell_cycle(Aviv Regev lab)	Hallmark E2F targets	G2M checkpoint	Beta cell maturity	Insulin Secretion(GO)	Regulation of Insulin secretion	Response to Glucose (GO)	Hallmark pancreatic beta cells	MHC-I antigen presentation	IRF3 targets	Calss I MHC complex	Class II MHC	SASP	p16_associated signature
Source	MSigDB (Liberzon, et al., 2015, Cell Systems)	Gene Ontology(GO): 0090398	Tacutu R. et al., 2018, Nucleic Acids Research	Casella G et al., 2019, Nucleic Acids Research	Casella G et al., 2019, Nucleic Acids Research	Casella G et al., 2019, Nucleic Acids Research	Casella G et al., 2019, Nucleic Acids Research	Reactome: R-HSA-2559585	Tirosh et al., 2016, Science	MSigDB (Liberzon, et al., 2015, Cell Systems)	Reactome: R-HSA-69481	current study (compiled from:Hallmark panreatic beta cells, Juan R Alvarez-Dominguez et al., 2020, Cell Stem Cell)	Gene Ontology (GO):0030073	Gene Ontology (GO): 0050796	Gene Ontology (GO):0035773	MSigDB (Liberzon, et al., 2015, Cell Systems)	Gene Ontology (GO):0002428	Encode Transcription factor targets (Harmonizome 3.0)	Gene Ontology (GO):0042612	Gene Ontology (GO): 0042613	current study (curated from multiple studies)	current study (top p16 correlated genes)
	ABAT	ABL1	AAK1	CST2	DIRC1	CCL20	SAA2	AGO1	MCM5	AK2	ABRAXAS1	AACS	AACS	AACS	ADCY5	ABCC8	B2M	HEXIM2	B2M	B2M	ANG	CDKN2A
	ABCC5	AKT3	ABI3	CST4	FDCSP	SERPINB4	F11	AGO3	PCNA	ANP32E	ATM	CACNA1C	ABCC8	ABAT	ADCY8	AKT3	HFE	CASP8AP2	HFE	CD74	AREG	HLA-A
	ABHD4	ARG2	ADCK5	MORC1	OAS1	LCE2C	THEMIS	AGO4	TYMS	ASF1A	ATR	CADPS	ACSL4	ABCA12	ADRA2A	CHGA	HLA-A	FNBP4	HLA-A	HLA-DMA	AXL	SCG2
	ACVR1B	ARNTL	AGT	NPY	C3	IVL	CALCA	CDK4	FEN1	ASF1B	ATRIP	CAPN10	ACVR1C	ABCC8	ANO1	DCX	HLA-B	HEXIM1	HLA-B	HLA-DMB	BMP2	EMC10
	ADA	B2M	AKT1	VSIG1	ZSCAN4	C4orf26	PCDH20	CDK6	MCM2	ATAD2	BABAM1	CDKN1C	ADCY5	ACSL4	BAD	DPP4	HLA-C	BTBD19	HLA-C	HLA-DOA	BMP6	CDKN1A
	AEN	BCL2L12	ALOX15B	CST1	CHI3L2	CCL3L3	BHMT	CDKN2A	MCM4	AURKA	BABAM2	CREB1	ADCY8	ACVR1C	BAIAP3	ELP4	HLA-E	BAD	HLA-E	HLA-DOB	CCL13	C1QL1
	AK1	BCL6	AR	PLCXD3	OAS2	CCL3L1	C3	CDKN2B	RRM1	AURKB	BARD1	EXOC2	ADCYAP1	ADCY5	BRSK2	FOXA2	HLA-F	RC3H2	HLA-F	HLA-DPA1	CCL16	PCSK1N
	ALOX15B	BMPR1A	ARPC1B	HAPLN1	AADAC	LCE3D	MGAT4C	CDKN2C	UNG	BARD1	BLM	EXOC4	ADRA2A	ADCY8	C2CD2L	FOXO1	HLA-G	KIAA1586	HLA-G	HLA-DPB1	CCL2	SLC43A2
	ANKRA2	CALR	ASF1A	KIR2DL3	SOX8	MRGPRX4	CXCL1	CDKN2D	GINS2	BIRC5	BRCA1	EXOC6	ADRA2C	ADRA2A	CAMK2N1	G6PC2	HLA-H	PRKAB2	HLA-H	HLA-DQA1	CCL3	LAMP1
	APAF1	CDK6	AXL	SLPI	CCL11	RHCG	SNX10	E2F1	MCM6	BRCA1	BRCC3	EXOC7	ALOX5	ALOX5	CCDC186	GCG	MICA	RPL17-C18ORF32	MR1	HLA-DQA2	CCL7	AES
	APP	CDKN1A	BHLHE40	RP11-1102P16.1	KRTAP5-8	LCE2B	RSAD2	E2F2	CDCA7	BRCA2	BRIP1	FYN	ANO1	ANO1	CDK16	GCK	MICB	LARP7		HLA-DQB1	CCL8	SYT7
	ATF3	CDKN2B	BLK	KRTAP21-2	CCL3	STON2	PCDH17	E2F3	DTL	BRMS1L	CCNB1	GLIS3	ANXA1	BAD	CFTR	HNF1A	RAET1E	SCD		HLA-DQB2	CSF2	CD81
	BAIAP2	CGAS	BRAF	HCN4	PAQR9	PRR9	CACNA1E	ERF	PRIM1	BUB1B	CCNB2	GRM4	ARL2	BAIAP3	CLTRN	IAPP	RAET1G	MTHFD2		HLA-DRA	CXCL1	TIMP2
	BAK1	EEF1E1	BRD7	FETUB	PF4	CCL3	ALDH8A1	ETS1	UHRF1	CBX5	CDC25A	HNF4A	ARL2BP	BLK	CRH	INS	RAET1L	C8ORF44-SGK3		HLA-DRB1	CXCL5	SPINT2
	BAX	FBXO5	CAV1	GDA	SPTSSB	OR8D1	ANO5	ETS2	HELLS	CCNB2	CDC25C	HTT	ARNTL	BMAL1	DYNLL1	INSM1	TAP2	LAS1L		HLA-DRB3	CCL1	NENF
	BLCAP	HLA-G	CCND1	ESRRB	PPP1R14C	TGFA	TAC1	ID1	RFC2	CCNE1	CDC45	JAK2	BAD	BMP8A	EFNA5	ISL1	ULBP1	MTHFD1		HLA-DRB4	CCL11	CLSTN1
	BMP2	HMGA1	CDK18	MYRFL	ENPP5	NDNF	VNN3	MAPK1	RPA2	CCP110	CDC6	KCNJ11	BAIAP3	BRSK2	ENY2	LMO2	ULBP2	BAX		HLA-DRB5	CCL20	FSTL4
	BTG1	HMGA2	CDKN1A	RHCG	RSAD2	IRG1	CDH12	MAPK3	NASP	CDC20	CDC7	KCNQ1	BLK	C1QTNF12	EPHA5	MAFB	ULBP3	FSIP1			CCL25	CXXC5
	BTG2	HRAS	CDKN1C	AL450307.1	CXCL11	PNLIPRP3	GJB5	MDM2	RAD51AP1	CDC25A	CDK1	MAFA	BMP8A	C2CD2L	FKBP1B	NEUROD1		EWSR1			CCL26	OLFM2
	CASP1	ID2	CDKN1B	SUCNR1	CLCA2	COL22A1	GPM6A	MDM4	GMNN	CDC25B	CDK2	ONECUT2	BRSK2	CAPN10	FOXA2	NEUROG3		SZRD1			CCL5	SIX3
	CCND2	ING2	CDKN2AIP	SPINK1	CHI3L1	CHRNA9	COL6A5	MIR24-1	WDR76	CDCA3	CHEK1	RAB3A	C2CD2L	CARTPT	GCG	NKX2-2		PTPDC1			CSF3	APP
	CCND3	KAT6A	CDKN2B	SAA2	SMTNL2	MMP3	FREM2	MIR24-2	SLBP	CDCA8	CHEK2	RFX2	CACNA1A	CASR	GHRL	NKX6-1		SNX32			CXCL12	RPS9
	CCNG1	KRAS	CEBPB	SNX10	CCL20	LCE1F	AP000322.53	MOV10	CCNE2	CDK1	CLSPN	RFX3	CACNA1C	CCL5	GPLD1	PAK3		TOB2			CXCL13	TGFB1
	CCNK	MAP2K1	CHEK1	HAVCR1	CXCL1	CRCT1	SLPI	RB1	UBR7	CDK4	DBF4	SIX3	CACNA1D	CCN3	GPR27	PAX4		CH25H			CXCL16	APLP1
	CCP110	MAP3K3	CKB	ZNF835	KRTAP21-2	SPINK1	KRT32	RPS27A	POLD3	CDKN1A	DNA2	SLC30A8	CACNA1E	CD38	GPR68	PAX6		UACA			CXCL2	NPDC1
	CD81	MAPK14	CPEB1	LRP2	CCL8	APOD	CTNNA3	SP1	MSH2	CDKN1B	EXO1	SNAPIN	CACNA2D2	CDK16	HIF1A	PCSK1		TOB1			CXCL3	HLA-B
	CD82	MAPKAPK5	CXCL1	FAM189A2	CXCL10	B4GALT6	DGKB	TFDP1	ATAD2	CDKN2C	GTSE1	SNPH	CAMK2G	CELA2A	HLA-DRB1	PCSK2		TIPARP-AS1			CXCL4	HLA-G
	CDH13	NEK4	DDB2	BEND4	VNN3	IL1B	PEG3	TFDP2	RAD51	CDKN3	H2AX	STX2	CAMK2N1	CFTR	HMGN3	PDX1		PRPSAP2			CXCL8	FURIN
	CDK5R1	NEK6	DHCR24	ST8SIA3	TNFSF18	PTPRR	SLC5A12	TNRC6A	RRM2	CENPE	H2BC1	STXBP5	CAPN10	CHGA	JAGN1	PKLR		GPBP1			EGFR	DDR1
	CDKN1A	NSMCE2	E2F1	SAA1	CXCL3	LCP1	CXCL6	TNRC6B	CDC45	CENPM	H2BC10	SYT3	CARTPT	CHRM3	KIF5B	SCGN		KCNQ1OT1			EGF	NUCB1
	CDKN2AIP	NUAK1	EHF	CCL3	CYP3A7	GABRA2	CYBB	TNRC6C	CDC6	CHEK1	H2BC11	SYT4	CASR	CLOCK	KLF7	SEC11A		BBX			EREG	SEZ6L2
	CDKN2B	OPA1	ERRFI1	PLA2G2A	IL33	IL8	KIF1A	TP53	EXO1	CHEK2	H2BC12	SYTL5	CCDC186	CNR1	LRP1	SLC2A2		ZNF18			FAS	RNASEK
	CEBPA	PAWR	ETS1	TIMD4	SLPI	CXCL5	PDZK1IP1	UBA52	TIPIN	CIT	H2BC12L	TCF7L2	CCL5	CPT1A	LRP5	SPCS1		TOE1			FGF2	UBA52
	CGRRF1	PLA2R1	ETS2	OPN5	BST2	ZPLD1	GALNT13	UBB	DSCC1	CKS1B	H2BC13	TRAF3IP2	CD38	DOC2B	LRP5L	SRP14		HEMK1			GMFG	SNHG5
	CLCA2	PLK2	EWSR1	TEX11	CCL5	LCE2A	SLC27A2	UBC	BLM	CKS2	H2BC14	UCN3	CDK16	DRD2	MPC2	SRP9		SAP30BP			HGF	CAMK2B
	COQ8A	PML	FASTK	SFRP4	LBP	SLAMF7	IYD		CASP8AP2	CNOT9	H2BC15	ABCC8	CELA2A	EFNA5	NADK	SRPRB		ATP6AP2			ICAM1	PCP4
	CSRNP2	PNPT1	FBXO31	CDH3	KCNA2	SERPINA1	TRIM63		USP1	CSE1L	H2BC17	AKT3	CFTR	EIPR1	NR1D1	SST		ATP6AP1			ICAM3	MXRA7
	CTSD	PRKCD	GKN1	TUBB8	TDRD6	BCL2A1	GKN1		CLSPN	CTCF	H2BC21	CHGA	CHGA	ENSA	NR1H4	STXBP1		PBX4			IGF1	CD63
	CTSF	PRKDC	GATA4	PCDH20	IFI6	AADAC	NEFM		POLA1	CTPS1	H2BC26	DCX	CLOCK	EPHA5	OXCT1	SYT13		SPAG5-AS1			IGF2R	RASD1
	CYFIP2	PRMT6	GNG11	SCML4	CXCL6	CBLN2	SLC6A12		CHAF1B	DCK	H2BC3	DPP4	CLTRN	F2	PDX1	VDR		PBX3			IGFBP1	GNAS
	DCXR	RBL1	GRK6	LBP	BLNK	SERPINB2	FLG		BRIP1	DCLRE1B	H2BC4	ELP4	CNR1	F2RL1	PHPT1			ZNF12			IGFBP2	EPHX1
	DDB2	RSL1D1	HDAC1	HOXA11	IFI44L	BEX1	ZNF423		E2F8	DCTPP1	H2BC5	FOXA2	CPLX1	F2RL2	PIM3			LOC100630918			IGFBP6	METRN
	DDIT3	SIRT1	HK3	LCE2A	OASL	CSF3	SLC9A2		HMGB2	DDX39A	H2BC6	FOXO1	CPLX3	FAM3D	PLA2G6			ENTPD3-AS1			IL13	PRKCSH
	DDIT4	SLC30A10	HRAS	AHSG	IL8	THBD	ZIM2		CDK1	DEK	H2BC7	G6PC2	CPT1A	FFAR1	PPARD			ZNF17			IL1A	GRN
	DEF6	SMC5	ID4	CD1D	CCL7	TSPAN19	ATP6V0D2		NUSAP1	DEPDC1	H2BC8	GCG	CRH	FFAR2	PPP3CB			PBX1			IL1B	BSG
	DGKA	SMC6	IGFBP1	GADL1	CMTM8	NXF3	BCMO1		UBE2C	DIAPH3	H2BC9	GCK	CYB5R4	FKBP1B	PRKCE			MOV10			IL6	RPL7A
	DNTTIP2	SPI1	IGFBP3	ATP6V0D2	SHISA2	RFPL4B	ASZ1		BIRC5	DLGAP5	H3-4	HNF1A	DOC2B	FOXA2	PTPRN			FAM111B			IL7	BTG1
	DRAM1	SRF	IGFBP5	TENM1	ATP8B4	TNFSF15	PF4V1		TPX2	DNMT1	H4C1	IAPP	DPP4	FOXO1	PTPRN2			FAM111A			IQGAP2	PLXNB2
	EI24	TBX2	IL1A	CCDC129	MX1	ATP6V0D2	THSD7B		TOP2A	DONSON	H4C11	INS	DRD2	G6PC2	RAB11B			JTB			IGFBP3	ATP5G2
	ELP1	TBX3	ING1	PTPRB	RGS18	SERPINB10	GRM8		NDC80	DSCC1	H4C12	INSM1	DYNLL1	GCG	RAB11FIP2			LGMN			IGFBP4	GRIN2A
	EPHA2	TERF2	ING2	SLCO2B1	HSD11B1	NEFM	BAI3		CKS2	DUT	H4C13	ISL1	EFNA5	GCK	RAB11FIP5			HYOU1			IL11	BCAM
	EPHX1	TP53	IRF3	PNMA2	ANGPTL5	PPBP	HCRTR2		NUF2	E2F8	H4C14	LMO2	EIPR1	GHRL	RAC1			LGALS17A			IL8	TAF15
	EPS8L2	TWIST1	IRF5	MMP3	CYP3A4	DEFB103B	GUCY2F		CKS1B	EED	H4C15	MAFB	ENHO	GHSR	RAF1			SFXN5			INHA	GNB2L1
	ERCC5	VASH1	IRF7	GPR112	TREM2	DEFB103A	CYP19A1		MKI67	EIF2S1	H4C16	NEUROD1	ENSA	GIP	RFX6			SFXN2			ITGA2	MYO1D
	F2R	WNT16	ITPK1	EYA1	RSPO2	SPANXN4	MROH9		TMPO	ESPL1	H4C2	NKX2-2	ENY2	GIPR	SELENOT			SFXN3			ITPKA	PTMS
	FAM162A	YBX1	ITGB4	OAS2	IFI27	CXCR4	RIMKLA		CENPF	EXOSC8	H4C3	NKX6-1	EPHA5	GLUD1	SLC9B2			SF1			LEP	RHOBTB3
	FAS	YPEL3	ITPKB	TM4SF18	AGT	CSF2	SULT1C3		TACC3	EZH2	H4C4	PAK3	FAM3B	GLUL	SRI			NMT1			LMNB1	TMEM238
	FBXW7	ZKSCAN3	ITSN2	KRT33A	FAM19A1	IL36B	TSPAN7		SMC4	GINS1	H4C5	PAX4	FFAR1	GNA11	STX4			SET			MMP1	RAB13
	FDXR	ZMPSTE24	LIMK1	SIGLEC9	CXCL14	PIGR	SERPINB4		CCNB2	GINS3	H4C6	PAX6	FKBP1B	GNAZ	STXBP4			MEPCE			MMP10	PPDPF
	FGF13	ZNF277	MAP2K1	CSF3R	GPR88	PI3	CD1D		CKAP2L	GINS4	H4C8	PCSK1	FOXA2	GPER1	TIAM1			ITSN1			MMP2	TMEM59L
	FOS		MAP2K2	ACKR3	DIRAS2	SERPINB3	DLGAP2		CKAP2	GSPT1	H4C9	PCSK2	G6PC2	GPLD1	TRPM4			ZNF625-ZNF20			MMP3	VAMP2
	FOXO3		MAP2K6	HS3ST1	CDH10	CLDN14	MYH14		AURKB	HELLS	HERC2	PDX1	GAL	GPR27	UCP2			COL13A1			MMP14	EEF1A2
	FUCA1		MAP3K6	EMR1	HBG2	SERPINA9	ASIP		BUB1	HMGA1	HUS1	PKLR	GCG	GPR68	VSNL1			LOC100630923			NAP2	SLC29A4
	GADD45A		MAP2K7	CXCL14	SLC52A1	CXCL3	LPA		KIF11	HMGB2	KAT5	SCGN	GCK	HADH	ZBED6			ZNF24			NGF	ATP1A1
	GLS2		MAP3K7	CCL13	RP1-32I10.10	ARAP2	RAB3C		ANP32E	HMGB3	MCM10	SEC11A	GHRL	HIF1A				ALKBH7			NRG1	PKM
	GM2A		MAPK12	PDK4	TMEM100	ANKRD30B	ATOH7		TUBB4B	HMMR	MCM2	SLC2A2	GHSR	HLA-DRB1				PPFIBP1			PTGES	TSPAN1
	GPX2		MAPKAPK5	OLAH	SPINK1	DCSTAMP	UBD		GTSE1	HNRNPD	MCM3	SPCS1	GIP	HNF4A				LOH12CR2			PECAM1	ZBTB7A
	HBEGF		MAPK14	TREML4	TGM5	GRB14	ZBBX		KIF20B	HUS1	MCM4	SRP14	GIPR	IFNG				FAM110A			PGF	KCNH2
	HDAC3		MAST1	OAS1	APOD	LCE1E	MUM1L1		HJURP	ILF3	MCM5	SRP9	GJA1	IL1B				ZC3H12D			PLAUR	ACTN4
	HEXIM1		MATK	SYT3	CSTA	TAGLN3	NTRK3		CDCA3	ING3	MCM6	SRPRB	GLP1R	IL6				ALKBH3			SERPINE1	ARHGDIA
	HINT1		MCRS1	MUC13	ATP6V0D2	TBX21	HCAR3		CDC20	IPO7	MCM7	SST	GLUD1	INHBB				NTMT1			SERPINE2	RAI1
	HMOX1		MOB3A	NPAS3	KIAA1045	NPPC	MMP13		TTK	JPT1	MCM8	STXBP1	GPER1	IRS1				ALKBH6			SGP130	P3H3
	HRAS		MORC3	CSF2	HBG1	CSTA	LTF		CDC25C	KIF18B	MDC1	SYT13	GPLD1	IRS2				ALKBH5			VEGFC	LRPAP1
	HSPA4L		MXD4	GBP4	CPZ	MRC1L1	GYPB		KIF2C	KIF22	MRE11		GPR119	ISL1				ZC3H12C			VEFGA	STMN3
	IER3		MVK	GDF6	DGAT2	LECT2	CXCL5		RANGAP1	KIF2C	NBN		GPR27	ITPR1				LOH12CR1			WNT2	SDF4
	IER5		NADK	GPR65	PDZK1IP1	SAA2	KCNJ16		NCAPD2	KIF4A	NSD2		GPR68	JAGN1				GTF2IRD2B			KITLG	YPEL3
	IFI30		NDRG1	KCNK12	CCL2	ARHGAP40	NEBL		DLGAP5	KPNA2	ORC1		HADH	JAK2				PRKACA			CXCL11	RPL23A
	IL1A		NEK4	CPLX4	PARM1	IL36RN	PLA1A		CDCA2	LBR	ORC2		HIF1A	KCNA5				SDF2L1			PLAT	PVRL2
	INHBB		NINJ1	TMEM178B	VCAM1	IL1A	SHISA6		CDCA8	LIG1	ORC3		HLA-DRB1	KCNB1				DUSP6			PLAU	JUNB
	IP6K2		NOTCH3	FAM150A	CCND2	SLPI	CRTAC1		ECT2	LMNB1	ORC4		HMGN3	KCNJ11				MYBPC2			CXCL10	PCGF2
	IRAK1		NOX4	ANGPTL4	SLC25A27	PLCH1	ABCB11		KIF23	LUC7L3	ORC5		HNF1A	KLF7				JUN			MMP9	RPL6
	ISCU		NUAK1	MOBP	C11orf96	RSPO3	CHRNA6		HMMR	LYAR	ORC6		HNF1B	LEP				JUP				SSBP4
	ITGB4		OTX2	TMEM229B	GPR78	PF4	PRSS37		AURKA	MAD2L1	PIAS4		HNF4A	LRP5				DUSP2				NUDT3
	JAG2		PAK4	SLC6A17	CCK	MRC1	GPR87		PSRC1	MCM2	PKMYT1		ICA1	LRRC8A				IFT122				ERP29
	JUN		PBRM1	PACSIN1	CYP26B1	MMP10	ATP10B		ANLN	MCM3	PSMA1		IL1B	MCU				ZNF35				P4HB
	KIF13B		PCGF2	ERP27	AC005549.3	IGFBP1	SCTR		LBR	MCM4	PSMA2		IL1RN	MIDN				DUSP7				FAR2P2
	KLF4		PDCD10	VWA2	VNN2	CST4	TDRD5		CKAP5	MCM5	PSMA3		IL6	MPC2				DCBLD2				PSD
	KLK8		PDIK1L	SLC8A3	HERC6	MMP1	FAM181B		CENPE	MCM6	PSMA4		ILDR2	MTNR1B				TOMM40L				PLD3
	KRT17		PDZD2	MYOM3	SAA2	CCL4	CCL7		CTCF	MCM7	PSMA5		INHBB	MYRIP				PXMP4				NFIC
	LIF		PDPK1	MRGPRX3	SAA1	RP11-180C1.1	LIX1		NEK2	MELK	PSMA6		IRS1	NDUFAF2				CCDC6				ADAMTSL2
	MAPKAPK3		PEBP1	INSC	RNF180	NAP1L2	KCNJ1		G2E3	MKI67	PSMA7		IRS2	NEUROD1				MITD1				FKBP8
	MDM2		PEX19	COLEC10	TMEM253	OR5B21	POU4F1		GAS2L3	MLH1	PSMA8		ISL1	NKX6-1				RAPGEF6				LSAMP
	MKNK2		PIAS4	SLC47A2	RP11-770J1.4	GSDMA	MYRFL		CBX5	MMS22L	PSMB1		ITPR1	NLGN2				PAFAH1B3				SSC5D
	MXD1		PIK3R5	ACKR2	MYL1	CCNO	DPYS		CENPA	MRE11	PSMB10		ITPR2	NNAT				SLBP				RPL10A
	MXD4		PIM1	C3orf72	CXCL2	PAEP	C5AR2			MSH2	PSMB11		ITPR3	NOS2				CRYBB2P1				SEMA4B
	NDRG1		PLA2R1	PTPRN2	PTGDS	TNFRSF11A	RP1			MTHFD2	PSMB2		JAGN1	NR0B2				KCNC3				GRINA
	NHLH2		PKM	KIAA1024L	TNFSF15	PPP1R14C	C21orf62			MXD3	PSMB3		JAK2	NR1D1				ZNF43				GADD45G
	NINJ1		PML	NKD2	FOS	ATP10B	KIAA1211L			MYBL2	PSMB4		KCNA5	NR1H4				ZNF44				H3F3A
	NOL8		PNPT1	TRPC7	C15orf48	RP1	GBP4			MYC	PSMB5		KCNB1	ORAI1				PAXBP1-AS1				SNRNP70
	NOTCH1		PMVK	MMP10	FAM183B	GRAP2	SPINK13			NAA38	PSMB6		KCNC2	OSBP				SHF				RPS4X
	NUDT15		POU5F1	MX2	TMEM229B	HORMAD1	TDGF1			NAP1L1	PSMB7		KCNG2	OXCT1				HLCS
	NUPR1		PRKCH	CD14	CXCL5	TNFSF14	TNR			NASP	PSMB8		KCNJ11	PCK2				TASP1
	OSGIN1		PRKCD	ATCAY	GGT5	DNAH8	DLGAP1			NBN	PSMB9		KCNS3	PDX1				AP4S1
	PCNA		PROX1	OR8D1	HEPACAM2	TAAR1	SAA1			NCAPD2	PSMC1		KIF5B	PER2				MBD4
	PDGFA		PTTG1	MGAT3	SLC6A17	DCHS2	CMKLR1			NME1	PSMC2		KLF7	PFKFB2				GSTO2
	PERP		RAF1	SCUBE1	DYNLRB2	SPP1	FOXA1			NOLC1	PSMC3		LEP	PFKL				IFT140
	PHLDA3		RB1	GLP2R	IL13RA2	DACH2	MAATS1			NOP56	PSMC4		LRP1	PFKM				MBD3
	PIDD1		RNASEL	MDS2	ARRDC4	IL13RA2	BEND4			NUDT21	PSMC5		LRP5	PICK1				KIAA2013
	PITPNC1		RPS6KA6	MAP2	FOXL2	LRRN2	CA3			NUP107	PSMC6		LRP5L	PIM3				ZNF57
	PLK2		RUNX1	PDGFB	MX2	MYCT1	RNF175			NUP153	PSMD1		MAFA	PLA2G6				GID4
	PLK3		SERPINE1	ZMAT1	ODF3L2	LIX1	GNAT3			NUP205	PSMD10		MCU	PLCB1				MIR3945
	PLXNB2		SFN	ST8SIA5	ACTBL2	CXCL11	C12orf39			ORC2	PSMD11		MIDN	PPARD				SDHAF3
	PMM1		SIK1	ID3	ADAMTS19	MGAT4C	F5			ORC6	PSMD12		MPC2	PPP3CA				AGPS
	POLH		SIN3B	SPATS1	RRAGD	HTR4	CXCL11			PA2G4	PSMD13		MTNR1B	PPP3CB				SNX15
	POM121		SLC13A3	VNN2	ERP27	BAI1	GPR133			PAICS	PSMD14		MYRIP	PRKACA				APEX1
	PPM1D		SMARCB1	CYP1A1	TXNIP	IL1RN	NAP1L2			PAN2	PSMD2		NADK	PRKAR1A				SHKBP1
	PPP1R15A		SMURF2	VMO1	BEX1	KCNJ15	TREM2			PCNA	PSMD3		NEUROD1	PRKCB				PTRH1
	PRKAB1		SOCS1	ABCA3	ENPP4	SERPINA12	PCDH15			PDS5B	PSMD4		NKX6-1	PRKCE				PTRH2
	PRMT2		SORBS2	DMRT3	APOBEC3H	AP000889.3	HTR4			PHF5A	PSMD5		NLGN2	PRKN				NCAPD2
	PROCR		SOX2	XCR1	THEMIS	MUM1L1	SERPINB3			PLK1	PSMD6		NNAT	PSMD9				NCAPD3
	PTPN14		SPIN1	SLA	FMOD	PTGS2	CXCL3			PLK4	PSMD7		NOS2	PTPN11				PKN2
	PTPRE		SOX5	CPNE8	PCSK2	LRRC38	TNFSF14			PMS2	PSMD8		NPFF	RAPGEF4				LGR4
	RAB40C		SP1	DUSP15	KIAA1671	CCDC141	HBG2			PNN	PSMD9		NR0B2	RBP4				SNX13
	RACK1		SPOP	PLA1A	TSPEAR	MMP8	POF1B			POLA2	PSME1		NR1D1	REST				SNX14
	RAD51C		SREBF1	CCR1	AREG	PPP1R9A	IL8			POLD1	PSME2		NR1H4	RFX3				SNX11
	RAD9A		SRSF1	TLR4	AREGB	MIA2	EPHA7			POLD2	PSME3		OXCT1	RFX6				KCNA6
	RALGDS		STAT5B	MMP1	CCL13	VAV3	KIF19			POLD3	PSME4		PARK7	RPH3AL				FGFR1OP2
	RAP2B		STK32C	NAP1L2	HERC5	SNCB	FBXO40			POLE	PSMF1		PCK2	SERP1				PLAGL2
	RB1		STK40	IFI6	ENPP6	IGFN1	CDH10			POLE4	RAD1		PCLO	SFRP1				PWWP2A
	RCHY1		SYK	AADAC	KYNU	TDRD5	CNR1			POP7	RAD17		PDX1	SIDT2				STRA13
	RETSAT		TFAP4	SLC4A10	RP11-352D3.2	TNFSF8	NRG3			PPM1D	RAD50		PER2	SIRT4				FADS2
	RGS16		TGFB1I1	AC005549.3	GIMAP2	CXCL2	ABCD2			PPP1R8	RAD9A		PFKFB2	SIRT6				MAP3K3
	RHBDF2		TLR3	TCTEX1D1	PTCHD4	ANGPTL4	SLC8A3			PRDX4	RAD9B		PFKL	SLC16A1				MAP3K4
	RNF19B		TNFSF15	GAGE10	FOSB	IL1R2	SLC5A4			PRIM2	RBBP8		PHPT1	SLC25A22				LINC01465
	RPL18		TOP1	C9orf172	ART3	SHH	SPINK5			PRKDC	RFC2		PICK1	SLC2A2				CTNNBIP1
	RPL36		TP63	BEST3	AMY2A	CD200R1	SOX2			PRPS1	RFC3		PIM3	SLC30A8				FBXO18
	RPS12		TP53	UPP2	BBOX1	XIRP2	RP11-422N16.3			PSIP1	RFC4		PLA2G6	SLC8B1				FBXO16
	RPS27L		TRIM28	SYT17	PDK4	TMCC3	CRB1			PSMC3IP	RFC5		PPARD	SLC9B2				MAP1LC3B2
	RRAD		TXNIP	KCND3	SLCO2B1	VIP	KIF12			PTTG1	RHNO1		PPP3CA	SNAP25				MSH2
	RRP8		UBTD1	LIPH	ERICH2	KCNN3	HBG1			RACGAP1	RMI1		PPP3CB	SOX4				FBXO11
	RXRA		TYK2	CYP2C8	CDRT1	GDA	ATP8B4			RAD1	RMI2		PRKCA	SREBF1				SDCBP2
	S100A10		VENTX	ATRNL1	TMEM178B	UNC13C	CHI3L2			RAD21	RNF168		PRKCE	SRI				FBXW2
	S100A4		WNT16	KLHL4	CST1	GPR115	AL450307.1			RAD50	RNF8		PRKN	SSTR5				VMAC
	SAT1		XAF1	KIAA1671	IDO1	GAP43	PTPRD			RAD51AP1	RPA1		PSMD9	STX1A				LRCH1
	SDC1		YPEL3	TREM1	SPP1	TRIM63	CCL8			RAD51C	RPA2		PTPN11	STX4				UQCRQ
	SEC61A1		ZFP36	TFAP2C	MGP	RASSF6	RP11-352D3.2			RAN	RPA3		PTPRN	STXBP4				DMTF1
	SERPINB5			NFATC2	CHRDL2	TRPM8	RDH12			RANBP1	RPS27A		PTPRN2	SYT7				PDCD4
	SERTAD3			ALDH3A1	ANO3	CST1	CCK			RBBP7	SEM1		RAB11B	SYT9				SRSF5
	SESN1			HIST1H1T	ABCA6	C3	PDK4			RFC1	SFN		RAB11FIP2	SYTL4				PKP4
	SFN			CNTD2	ARC	KIAA0226L	PI3			RFC2	TOP3A		RAB11FIP5	TCF7L2				SRSF6
	SLC19A2									RFC3	TOPBP1		RAC1	TCIRG1				AJUBA
	SLC35D1									RNASEH2A	TP53		RAF1	TFAP2B				SRSF8
	SLC3A2									RPA1	TP53BP1		RAP1A	TM7SF3				LRCH4
	SLC7A11									RPA2	UBA52		RAPGEF3	TNF				ARL8B
	SOCS1									RPA3	UBB		RAPGEF4	TRH				MIR210HG
	SP1									RRM2	UBC		RBP4	TRPM2				RASL11A
	SPHK1									SHMT1	UBE2N		REST	TRPM4				PDCD6
	ST14									SLBP	UBE2V2		RFX3	TUNAR				SRSF2
	STEAP3									SMC1A	UIMC1		RFX6	UCN3				FAM117A
	STOM									SMC3	WEE1		RIMS2	UCP2				LOC100289473
	TAP1									SMC4	WRN		SELENOT	UQCC2				APEH
	TAX1BP3									SMC6	YWHAB		SFRP1	VSNL1				NPAS4
	TCHH									SNRPB	YWHAE		SIRT3	ZBED6				LAPTM4A
	TCN2									SPAG5	YWHAG		SIRT4					JAM2
	TGFA									SPC24	YWHAH		SLC16A1					STX5
	TGFB1									SPC25	YWHAQ		SLC25A4					MAP3K9
	TM4SF1									SRSF1	YWHAZ		SLC25A5					STX4
	TM7SF3									SRSF2			SLC25A6					MAP3K7
	TNFSF9									SSRP1			SLC2A1					NDOR1
	TNNI1									STAG1			SLC2A2					SMG7-AS1
	TOB1									STMN1			SLC30A8					C21ORF58
	TP53									SUV39H1			SLC8B1					CERS5
	TP63									SYNCRIP			SLC9B2					CERS6
	TPD52L1									TACC3			SMAD2					KCND2
	TPRKB									TBRG4			SNAP25					NOP16
	TRAF4									TCF19			SNX19					NEK5
	TRAFD1									TFRC			SOX4					NEK7
	TRIAP1									TIMELESS			SREBF1					C21ORF59
	TRIB3									TIPIN			SRI					FBXO38
	TSC22D1									TK1			SSTR5					PIAS3
	TSPYL2									TMPO			STX1A					BCAT1
	TXNIP									TOP2A			STX4					BLK
	UPP1									TP53			STXBP3					KMT2E
	VAMP8									TRA2B			STXBP4					BLM
	VWA5A									TRIP13			STXBP5L					MIR130B
	WRAP73									TUBB			SYT7					TMEM167B
	WWP1									TUBG1			SYT9					RIF1
	XPC									UBE2S			SYTL4					KMT2C
	ZBTB16									UBE2T			TARDBP					FBXO24
	ZFP36L1									UBR7			TCF7L2					LOC100289495
	ZMAT3									UNG			TCIRG1					LOC100129518
	ZNF365									USP1			TFAP2B					GSTT1
										WDR90			TIAM1					GOLIM4
										WEE1			TM7SF3					SNN
										XPO1			TNF					ZKSCAN8
										XRCC6			TRH					TOM1
										ZW10			TRPM4					NFATC2IP
													UCN3					NEK2
													UCP2					TMEM167A
													UQCC2					BMF
													VGF					ZKSCAN5
													VSNL1					TSNAXIP1
													ZBED6					TRIM68
																		ZNF880
																		MSL3
																		EIF2AK3
																		SON
																		SP1
																		SP3
																		PCCB
																		SP2
																		PCCA
																		SP4
																		ZNF878
																		ETF1
																		UNC79
																		RHPN1-AS1
																		DCTPP1
																		KCNK1
																		TOP1
																		ARL4A
																		IREB2
																		UFD1L
																		SHMT1
																		ONECUT2
																		MLLT1
																		BICD2
																		PPWD1
																		DRAM2
																		RDH11
																		C21ORF91
																		IP6K2
																		TNFRSF14
																		IP6K1
																		BCAS3
																		ZNF862
																		TRIM45
																		BCAS2
																		NOP58
																		SLC36A3
																		UNC5C
																		CABLES2
																		KIAA0232
																		CFDP1
																		LENG1
																		TXNIP
																		OCIAD1
																		GAPDH
																		TRIM35
																		ZNF850
																		ZMYND8
																		ALAS1
																		C1S
																		UHRF1
																		SRF
																		ECE1
																		ETFB
																		LENG8
																		SRM
																		CYSRT1
																		AP4M1
																		ARL5C
																		KIAA1549
																		ARL13B
																		PRADC1
																		FBXO5
																		ZNF844
																		FBXO9
																		ARL5B
																		FBXO8
																		UBQLN4
																		TRIM24
																		SSB
																		TMEM170A
																		PEX19
																		LINC00094
																		DDIAS
																		ARL16
																		GIN1
																		ECH1
																		CNBP
																		GOLPH3L
																		FLYWCH2
																		TRIM11
																		TP53
																		TMEM63C
																		IL2RG
																		PEX26
																		MTHFSD
																		LOC100289511
																		RACGAP1
																		E2F1
																		E2F3
																		E2F4
																		MIR4325
																		E2F7
																		E2F8
																		MIR4320
																		COX8A
																		MIR3648-1
																		NTNG1
																		XBP1
																		APOBEC3H
																		SUCO
																		TFB2M
																		BTD
																		MSRA
																		MC1R
																		ARHGAP19-SLIT1
																		CWF19L1
																		SNHG10
																		CWF19L2
																		NET1
																		NDUFAF6
																		NDUFAF4
																		LOC256880
																		NDUFAF1
																		NDUFAF2
																		MIR1282
																		APOBEC3A
																		FBXL8
																		MON1B
																		LOC554206
																		ZMYND19
																		ICAM4
																		SPATC1L
																		ICAM5
																		ZBTB5
																		RCBTB2
																		TTBK2
																		ZBTB3
																		TNFSF11
																		KCNN2
																		MIR4300
																		LOC100505658
																		DECR1
																		SLC10A6
																		BBS1
																		SLC10A7
																		SLC10A2
																		FAM32A
																		PRPF40A
																		ZHX2
																		RAP2A
																		COX6C
																		CTTNBP2NL
																		BST2
																		TOX4
																		RAP2B
																		PTMA
																		FAM193A
																		KLHL9
																		ATPAF1
																		ATPAF2
																		MRPS17
																		HIBADH
																		DHX9
																		MRPS14
																		MRPS12
																		MRPS11
																		TFB1M
																		ACTR1A
																		PPP3CB
																		ACTR1B
																		SH3BGRL
																		HLTF
																		NEU1
																		UIMC1
																		FAM192A
																		LYAR
																		MRPS27
																		SPRYD3
																		SORT1
																		MRPS23
																		GAD1
																		MRPS21
																		ORMDL1
																		CACYBP
																		ORMDL2
																		KAZALD1
																		MIR301B
																		SEC23IP
																		NEK11
																		NEK10
																		TACC3
																		HDGF
																		VMP1
																		MTRNR2L1
																		MRPS36
																		AP4E1
																		MRPS30
																		MRPS31
																		PTMS
																		MTRNR2L4
																		HERPUD1
																		HERPUD2
																		PCM1
																		POFUT1
																		SUFU
																		SDF4
																		FAM3C
																		ENPP2
																		ENPP4
																		GIT2
																		FBXW11
																		DENND4B
																		MRE11A
																		ZNF77
																		SDHD
																		APTX
																		SPINK1
																		SDHB
																		DHDDS
																		SDHA
																		POLE2
																		DNAJB11
																		DNAJB12
																		COX20
																		PCNA
																		PRDM5
																		PRUNE
																		LOC339874
																		NDUFB11
																		PRDM4
																		CELSR3
																		NUP160
																		TIMM50
																		PCNP
																		ZNF85
																		DROSHA
																		IGFLR1
																		SLIT3
																		PCNT
																		PCYT1A
																		DENND2D
																		AP4B1
																		TIMM44
																		CCNB1IP1
																		ZNF91
																		ZNF92
																		RNF103-CHMP3
																		ZNF93
																		MKRN2
																		FLJ25758
																		ZGRF1
																		MICU1
																		IFT27
																		RSPH14
																		COX17
																		COX16
																		HTRA2
																		SLC41A1
																		UVSSA
																		ETS2
																		EEF2K
																		NMRK1
																		COX15
																		PIBF1
																		COX14
																		GUSBP5
																		MKKS
																		TTC16
																		SUN2
																		GUSBP2
																		SUN1
																		TTC14
																		LOC284009
																		MKL1
																		HNRNPA1P10
																		SYNGR4
																		TTC19
																		ETV5
																		C4ORF46
																		TTC17
																		POLA1
																		LOC100507462
																		POLA2
																		EEF1D
																		ACOX1
																		EEF1G
																		IFT46
																		SWSAP1
																		TTC26
																		TTC23
																		TNFAIP8
																		LMNB1
																		C4ORF33
																		TTC29
																		NT5C2
																		GRK6
																		SARAF
																		LPXN
																		TMEM189-UBE2V1
																		ECT2
																		CYTIP
																		TBP
																		TIMM8B
																		RRM2
																		C4ORF29
																		DAPK3
																		OXLD1
																		SUOX
																		SMUG1
																		GALC
																		CAT
																		ERCC5
																		ERCC2
																		ERCC8
																		TCEANC2
																		NUP107
																		PLEK
																		USE1
																		POLD4
																		CAND1
																		POLD2
																		TDH
																		TDG
																		PTK2B
																		BNIP2
																		LOC339807
																		CYTH2
																		DUS4L
																		EARS2
																		DNAAF3
																		HUS1
																		ARMC8
																		ARMC9
																		WDR74
																		WDR77
																		QTRTD1
																		WDR78
																		ARMC2
																		PHF5A
																		NUP93
																		MTAP
																		MEX3C
																		ARMC1
																		DEPDC1B
																		WDR82
																		ARMC6
																		HMBS
																		NUP98
																		CAPN10
																		WDR83
																		ZSCAN20
																		WDR81
																		GTF2IRD1
																		TARS2
																		PI4K2A
																		GALT
																		RALB
																		RRN3
																		AP5Z1
																		C14ORF142
																		MSANTD4
																		WDR62
																		WDR63
																		WDR66
																		FAM120A
																		NWD1
																		CNST
																		LOC100128164
																		ZSCAN12
																		LOC100507373
																		ST3GAL5
																		NUP88
																		ST3GAL3
																		FDFT1
																		ARL14EP
																		PLK4
																		WDR59
																		PRKCI
																		PLK1
																		LRRC75A-AS1
																		C14ORF178
																		MASTL
																		COPZ1
																		XKR9
																		SAPCD2
																		WDR5B
																		RNF216P1
																		LIPT2
																		FANK1
																		IPO13
																		PLEKHA8P1
																		C14ORF166
																		ELK1
																		SMC4
																		IPO11
																		SMC5
																		GRPR
																		WDR47
																		RRP9
																		KIAA0141
																		SMC3
																		WDR45
																		MTBP
																		FAM120AOS
																		BLOC1S6
																		MIR210
																		POM121C
																		BLOC1S3
																		KIAA1468
																		LIPT1
																		BTF3
																		WDR37
																		IL10RA
																		WDR36
																		FAM126B
																		FAM126A
																		MTF1
																		ZNF724P
																		VMA21
																		EXOC5
																		EXOC4
																		PHF14
																		GART
																		PCYOX1L
																		RCCD1
																		PHF20
																		WDR26
																		SEL1L
																		WDR20
																		WDR25
																		SPTY2D1
																		PRDM10
																		ARRDC1-AS1
																		NDNL2
																		TK1
																		HLA-DQA1
																		RSPH4A
																		MBNL2
																		CDKN2D
																		WDR19
																		CHD1L
																		SYVN1
																		ELP4
																		NFIA
																		CIT
																		ELP6
																		KIAA0195
																		KIAA0196
																		TOM1L2
																		GATM
																		FOSB
																		USO1
																		PLIN3
																		SETD5
																		SMG5
																		SETD3
																		SMG1
																		SETD8
																		NDUFA11
																		ASGR2
																		SMG7
																		IFIH1
																		MCEE
																		ZSCAN30
																		ZSCAN32
																		OLFML3
																		ZSCAN31
																		ASH2L
																		PPP1R7
																		SBDSP1
																		CPSF3L
																		UVRAG
																		FKBPL
																		USP5
																		HIPK1
																		KNCN
																		HIPK3
																		PPP1CB
																		COPS5
																		MORF4L2
																		COPS4
																		UBOX5
																		TRAFD1
																		COPS3
																		COPS2
																		FKBP8
																		ZNF799
																		CHTOP
																		POGLUT1
																		GTF2I
																		FKBP3
																		ZNF791
																		ZNF790
																		GTF2B
																		UBN1
																		FAM129A
																		LCLAT1
																		THG1L
																		FGD2
																		FGD6
																		CFL1
																		USP1
																		ZNF789
																		ZNF787
																		C8ORF44
																		ZNF786
																		ZNF785
																		KCMF1
																		ZNF782
																		OSBPL9
																		MAP2K3
																		FANCM
																		KRTAP5-6
																		OSBPL3
																		MIRLET7I
																		DYRK1B
																		OSBPL2
																		FANCA
																		MAMSTR
																		FANCF
																		FANCG
																		SYNJ1
																		BCL2L1
																		PDCL
																		MAP3K11
																		TPP2
																		TPP1
																		ZNF776
																		MAP3K14
																		ZNF775
																		IFNAR1
																		ZNF774
																		MAP3K12
																		MAP3K13
																		ZNF772
																		MOCS3
																		INSIG1
																		SLC38A10
																		IPO4
																		UBP1
																		EDC4
																		VPS72
																		TPR
																		TCEANC
																		ZNF768
																		EVI5L
																		OIP5
																		ZNF763
																		MGME1
																		COA4
																		DIS3
																		LANCL2
																		MACC1
																		ARL2-SNX15
																		EDF1
																		WIPI1
																		SMC1A
																		DNAJC3
																		DNAJC8
																		BCL6
																		ESPL1
																		PCNA-AS1
																		MCM5
																		MCM6
																		MCM7
																		OSCP1
																		MCM3
																		ZC3H6
																		VPS4A
																		ZC3H4
																		VPS4B
																		HMMR
																		UBR5
																		UBR2
																		UBR1
																		UFSP2
																		ORC6
																		MIR4529
																		AP5M1
																		KIAA1407
																		TNPO1
																		ORC2
																		DNAJB6
																		UBR7
																		DNAJB5
																		ZNF749
																		ORC3
																		MIR4526
																		PHACTR4
																		MIR4521
																		LBR
																		DNAJB9
																		TNPO2
																		TNPO3
																		COA6
																		PAAF1
																		HN1L
																		CKAP2L
																		RALGAPA2
																		GGPS1
																		LOC100289561
																		MTOR
																		LEMD2
																		MIR4519
																		CTDSP1
																		MIR4514
																		APOC1
																		DAD1
																		DNAJA4
																		ZNF738
																		MAB21L3
																		ZNF737
																		ZNF736
																		CAGE1
																		UMODL1
																		LEPROT
																		TPT1
																		HDAC6
																		HDAC4
																		PLAG1
																		HDAC1
																		CEBPE
																		HDAC2
																		CEBPG
																		WDR86
																		WDR87
																		TULP3
																		NOB1
																		TTK
																		TULP2
																		KIAA0101
																		WDR89
																		TPRN
																		KIAA1429
																		ZNF726
																		VPS35
																		BCO2
																		MIR1470
																		ZNF720
																		SLC35A4
																		IL1R2
																		IFRD2
																		P3H1
																		SRRM1
																		C14ORF80
																		KIAA0922
																		HMSD
																		ZNF837
																		MTHFD2L
																		CTH
																		HCG25
																		PARS2
																		TECPR1
																		MTPN
																		STXBP5
																		SLC35B1
																		STXBP3
																		C1RL-AS1
																		NOD2
																		AMER1
																		STRIP2
																		PDCD10
																		ZNF827
																		PDCD11
																		NIPAL3
																		MIR4449
																		ZNF823
																		LOC100506844
																		MIR4442
																		SNORD58B
																		HLA-L
																		TMEM184C
																		LOC100505549
																		COG5
																		ARRDC3
																		ARRDC4
																		TANGO2
																		SYNRG
																		HAS2-AS1
																		SNORD58A
																		HLA-E
																		RPS27
																		FCHSD2
																		TPX2
																		ZZZ3
																		RPS29
																		SMU1
																		ADCK3
																		BDNF-AS
																		ZNF814
																		ADCK4
																		RPS23
																		RBAK
																		RPS24
																		VEZT
																		TMEM183A
																		TCERG1
																		MTRR
																		TMEM183B
																		HDAC11
																		MPHOSPH10
																		SNORD59A
																		RPS16
																		WBSCR27
																		RPS19
																		ZNF805
																		CSTF2
																		CSTF1
																		WBSCR22
																		RPS10
																		RPS11
																		OR8D1
																		RPS14
																		PDK2
																		EDN1
																		PDCD1LG2
																		TYK2
																		MLF2
																		VWA9
																		HIST3H2A
																		SCAND2P
																		MIR184
																		RNU6ATAC
																		MEGF9
																		SDCCAG8
																		WIBG
																		AVPI1
																		ZCCHC14
																		MIR4482
																		DTYMK
																		C2CD3
																		SLC35F6
																		CAB39L
																		LIAS
																		C17ORF75
																		ZCCHC17
																		FXR2
																		SEC61G
																		MLEC
																		SEC61B
																		TMED2
																		TMED1
																		MIR3153
																		TMED7
																		UBXN4
																		PARP6
																		MIR4471
																		MLH1
																		C17ORF49
																		NFYB
																		GBF1
																		PARP3
																		MTX3
																		MIR26A1
																		PARP1
																		FAM46B
																		ZDHHC13
																		CDPF1
																		ZDHHC12
																		ZDHHC17
																		RSG1
																		SVIP
																		ZDHHC16
																		NR6A1
																		PDP2
																		SPCS3
																		SPCS2
																		GDPD1
																		MIR4479
																		MIR3142
																		NUPL2
																		SIPA1
																		MIR3143
																		GBE1
																		C17ORF59
																		ZDHHC24
																		MKI67
																		SIPA1L3
																		RPAIN
																		PODNL1
																		NOP14-AS1
																		NFYA
																		MTX1
																		MIR4461
																		GINS2
																		RALBP1
																		ACYP1
																		UQCC3
																		GINS4
																		UQCC1
																		RSBN1
																		TRPC4AP
																		TARBP2
																		BRWD1
																		MPHOSPH8
																		BRWD3
																		ZSCAN2
																		NOL3
																		ZSCAN9
																		TAMM41
																		MIR3191
																		MIR3190
																		NOL8
																		NOL6
																		CNDP2
																		NOL7
																		EMC2
																		EMC3
																		STX16-NPEPL1
																		TCTEX1D4
																		HIST1H2AE
																		HIST1H2AH
																		HIST1H2AG
																		PURG
																		HIST1H2AB
																		EMC9
																		HIST1H2AD
																		HIST1H2AC
																		C17ORF89
																		HELQ
																		GBAP1
																		NONO
																		C17ORF80
																		GLTSCR1
																		MIR3622A
																		CORO7-PAM16
																		DIAPH3
																		SELO
																		TMEM9
																		ZCCHC4
																		MIR3622B
																		SELT
																		LZIC
																		ROGDI
																		COPB2
																		GSTCD
																		COPB1
																		CLEC16A
																		ZMAT2
																		UBB
																		MIR3175
																		PAIP2B
																		STPG1
																		IQCG
																		IQCD
																		RPS3A
																		COQ7
																		COQ6
																		GRHPR
																		COQ3
																		RBL2
																		TSGA10
																		COPE
																		PMF1
																		NRXN2
																		ERICH1
																		RTEL1
																		RPAP3
																		DBP
																		ERICH6
																		SCFD1
																		MFSD8
																		DBT
																		TOPBP1
																		LONRF1
																		HIST1H2AM
																		HIST1H2AJ
																		HIST1H2AI
																		HIST1H2AL
																		HIST1H2AK
																		OXSR1
																		DCK
																		TIAM1
																		AIM2
																		KANSL2
																		DDIT4
																		HIST1H2BG
																		DDIT3
																		HIST1H2BF
																		KIAA0907
																		HIST1H2BI
																		HIST1H2BH
																		HIST1H2BC
																		RBMX
																		HIST1H2BB
																		HIST1H2BD
																		HIST1H2BO
																		HIST1H2BN
																		HIST1H2BK
																		HIST1H2BJ
																		HIST1H2BM
																		HIST1H2BL
																		CCDC28A
																		ARHGDIG
																		CCDC28B
																		RPS6KA5
																		RBM4
																		RBM5
																		LOC100506023
																		ALDH1B1
																		SAP30L
																		BUB3
																		RBM6
																		BUB1
																		POC1A
																		SND1
																		LINS
																		STARD5
																		STARD7
																		NGDN
																		ZFYVE21
																		BBIP1
																		GATAD2A
																		ROCK1P1
																		SCAMP2
																		ZFYVE26
																		SCAMP1
																		EML2
																		GDAP2
																		GATAD2B
																		ZFYVE19
																		RBP5
																		SERBP1
																		SNORA26
																		ENTHD2
																		RBCK1
																		MTMR4
																		RETSAT
																		MTMR9
																		IER5L
																		ARAF
																		ZFYVE1
																		PDXP
																		LOC100507250
																		TYW1
																		STAT6
																		HES1
																		GBP3
																		EXPH5
																		GBP5
																		PROSER3
																		SNORA52
																		PROSER1
																		INCA1
																		EDEM1
																		ACTL6A
																		EDEM3
																		DNTTIP2
																		ERLIN2
																		MIR567
																		LATS1
																		MIR564
																		SETX
																		PRKAR1A
																		LINC00301
																		PADI2
																		MDC1
																		CEP85L
																		SDR39U1
																		SUV420H2
																		HSPH1
																		GUCD1
																		RIPK3
																		NSUN4
																		SAMD4B
																		SIRT7
																		RBSN
																		SIRT2
																		SIRT3
																		CS
																		VWA5A
																		LYRM1
																		ECSIT
																		TTLL5
																		LYRM7
																		UBAP1
																		UBAP2
																		ARF4
																		C11ORF30
																		HIST2H2AA3
																		SNORA63
																		PARPBP
																		SNORA61
																		LOC285626
																		ATF7IP2
																		HIST2H2AC
																		ACAT1
																		HIST2H2AB
																		RPS27L
																		OAZ1
																		PQBP1
																		LRSAM1
																		ACAT2
																		ATG101
																		SUDS3
																		RIPK2
																		CFAP97
																		UTP6
																		NANOS1
																		ELOVL5
																		CSNK2A1
																		ELOVL6
																		STAT2
																		HNRNPUL2-BSCL2
																		IL11RA
																		ELOVL3
																		STAT3
																		RNASE4
																		P2RY10
																		FLJ22447
																		MPLKIP
																		HLA-DPB2
																		SNORA84
																		ZNF695
																		CCDC163P
																		FH
																		STAG3L4
																		RNASEL
																		RPLP0
																		ZNF691
																		SNORA81
																		RPLP2
																		MIEF2
																		UNG
																		EEA1
																		RECQL5
																		IKBKB
																		RECQL4
																		TUBA1C
																		NSDHL
																		MPRIP
																		C11ORF49
																		MDH1
																		ZNF689
																		APPL1
																		ZNF688
																		ZNF687
																		IKBKE
																		C11ORF48
																		SLC16A1
																		C11ORF65
																		ZNF681
																		ZNF680
																		BRPF3
																		PPP1R16B
																		DEFA6
																		TICAM2
																		RBX1
																		FAM227B
																		SLC25A38
																		ACAP3
																		TFCP2
																		ACAP2
																		ZC3HC1
																		TUBGCP6
																		ZNF678
																		SLC25A32
																		C11ORF57
																		TARDBP
																		ZNF675
																		SLC25A37
																		SLC25A36
																		CCNT2
																		CCNT1
																		C11ORF73
																		SLC25A40
																		UCP2
																		UBE2D1
																		KATNB1
																		LOC100289230
																		RBMXL1
																		FOXO3
																		RNFT2
																		BCL2L11
																		SLC25A42
																		CSE1L
																		ZNF669
																		PMPCB
																		SLC25A44
																		ZNF668
																		KPNA3
																		SLC25A46
																		KPNA4
																		PMS2
																		PMS1
																		KPNA2
																		IK
																		TNFRSF10B
																		MYD88
																		NPHP3-ACAD11
																		TROAP
																		PEF1
																		ZNF653
																		MDM1
																		NELFA
																		ARL6
																		MAZ
																		TUBGCP3
																		TSACC
																		ARL2
																		THADA
																		ARL3
																		KRCC1
																		STK11
																		GLIPR1
																		OSBP
																		ZNF646
																		HACL1
																		PPP1R12B
																		RAD23B
																		LINGO1
																		NPC2
																		PIK3CA
																		PIK3C3
																		MCU
																		LOC100506804
																		CELF3
																		MCM10
																		FOXK2
																		FHIT
																		FLJ31306
																		NPAT
																		FSD1L
																		PMVK
																		DSE
																		ZNF628
																		ZNF627
																		ME2
																		ZNF626
																		ZNF625
																		LOC100506801
																		DGCR8
																		ZNF624
																		ZNF622
																		MMAB
																		ARNT
																		DHODH
																		RBM14-RBM4
																		KPNB1
																		SLC25A19
																		DBF4
																		P4HB
																		DTL
																		ZNF613
																		SLC25A13
																		SPG21
																		CDCA7L
																		NXT1
																		NXT2
																		HSD17B14
																		LRMP
																		HSD17B12
																		PRIMPOL
																		SLC25A28
																		MDP1
																		SLC25A29
																		CNNM2
																		PPP1R13L
																		DHX58
																		LINC00339
																		EPHB1
																		AAMP
																		SLC25A23
																		SLC25A25
																		ENTPD4
																		PHYKPL
																		ENTPD7
																		GCAT
																		PC
																		ZNF718
																		ULK4
																		ZNF714
																		ZNF710
																		C22ORF39
																		LRP8
																		UXT
																		ZNF709
																		RAB11FIP1
																		DHX34
																		OGFOD1
																		ZNF706
																		OGFOD2
																		DHX36
																		DHX38
																		ZNF700
																		CCNL2
																		ARVCF
																		N4BP2
																		AAR2
																		ARSB
																		INTS4
																		INTS3
																		MIF
																		COMMD7
																		COMMD6
																		SNW1
																		PIK3R1
																		GORASP2
																		INTS6
																		TAGLN2
																		DHX29
																		INTS8
																		INTS7
																		GLIPR1L2
																		INTS9
																		GCDH
																		PAXIP1
																		CAPSL
																		RTCB
																		CCT6P1
																		TXNDC12
																		PTTG1IP
																		TXNDC15
																		TXNDC16
																		OSGEP
																		MRPL4
																		C14ORF1
																		SPATA5L1
																		MIER3
																		PCBP2
																		TESPA1
																		DHX15
																		MIER1
																		LOC100506746
																		DIRC2
																		ACAD11
																		ZBED5
																		NCOA2
																		AASS
																		LOC100379224
																		AKIRIN2
																		WARS
																		CCDC115
																		MRPS7
																		IMMP1L
																		ARTN
																		CCNG2
																		CCNG1
																		CRELD1
																		CRELD2
																		STK40
																		AARS
																		RABGAP1
																		CCDC106
																		CETN2
																		SUV39H2
																		CETN3
																		SUV39H1
																		SWI5
																		CSDE1
																		IGHMBP2
																		PCSK7
																		PCSK4
																		SNX5
																		SNX2
																		STK35
																		SNX1
																		LARS
																		DKFZP434K028
																		SCAND1
																		MLX
																		SOCS5
																		MMD
																		DBNL
																		STARD3NL
																		UTP11L
																		UBE2E1
																		PER2
																		KIAA1715
																		ESYT1
																		CCNE2
																		PER1
																		FOXA3
																		TNFRSF13B
																		FKBP14
																		HEATR1
																		WASL
																		ZDHHC9
																		NUBP2
																		ZDHHC5
																		PGRMC2
																		SAMM50
																		LOC286059
																		HYAL2
																		SERTAD3
																		SERTAD1
																		CCDC159
																		KLHL28
																		CCDC158
																		KLHL24
																		KLHL25
																		WBP11
																		ANKHD1
																		ALDH4A1
																		FAM173B
																		WBP1L
																		CCDC153
																		CCDC151
																		CCDC146
																		RBM48
																		CCDC148
																		RRBP1
																		PHRF1
																		RAB40B
																		CCND3
																		RAB40C
																		LOC100505474
																		CCDC134
																		UTP18
																		CCDC132
																		CCDC137
																		ARHGEF17
																		CYBB
																		MR1
																		DARS2
																		CCNA2
																		LSM14A
																		RCL1
																		OSTC
																		TAF4B
																		STT3B
																		STT3A
																		C16ORF46
																		CCDC130
																		ARHGEF10
																		BLVRB
																		HOMEZ
																		VCP
																		CCDC127
																		KLHL13
																		CCNB2
																		LOC100288842
																		CCNB1
																		EBP
																		FAM174A
																		RAB4B-EGLN2
																		SH3GL1
																		ACAA1
																		BCKDHB
																		BCKDHA
																		RBM15
																		NAA35
																		PEX1
																		PEX3
																		PILRB
																		PEX2
																		GPCPD1
																		TCTE3
																		IRF1
																		RCN2
																		PEX5
																		ARL2BP
																		SFPQ
																		PEX7
																		IRF2
																		BRMS1L
																		IRF8
																		SNORA76C
																		RPS26P11
																		IRF9
																		CFAP36
																		CYCS
																		FAM96A
																		IRF7
																		NAA38
																		QRICH1
																		RBM23
																		DICER1-AS1
																		RTN4
																		YWHAG
																		LOC148413
																		CNRIP1
																		YWHAB
																		CHD8
																		HMGB3
																		PSIP1
																		CHD6
																		PIK3R3
																		HMGB1
																		HMGB2
																		MTR
																		CHD4
																		CHD2
																		KLRC4-KLRK1
																		2024-09-15
																		YWHAQ
																		UBE2Q1
																		LOC100507217
																		RBM10
																		CCDC186
																		CFAP43
																		RBM14
																		RBM39
																		EED
																		TAF15
																		GLRX5
																		NAA10
																		TAF11
																		TAF12
																		GLRX2
																		MUT
																		FNDC3A
																		P2RX6P
																		THAP1
																		YWHAZ
																		IRGM
																		THAP5
																		TAF1
																		TBC1D2
																		TBC1D3
																		FAM179B
																		GOLPH3
																		PNKD
																		THAP9
																		THAP8
																		ABHD17B
																		CPTP
																		RBM42
																		NAA15
																		TAF8
																		RBM43
																		TAF7
																		FAM98C
																		MVD
																		FAM98B
																		TAF6
																		MVK
																		CFAP20
																		RTP4
																		RBM27
																		ATP2A2
																		HMGCR
																		ATP2A1
																		FAM178A
																		OGDHL
																		MIR490
																		RBM33
																		CDK19
																		RPL21
																		PIH1D2
																		RPL24
																		GLCE
																		IFT80
																		MED7
																		MED8
																		SARNP
																		ASB7
																		PIH1D3
																		NHLRC3
																		RPL27
																		CDK13
																		ALG10B
																		CPVL
																		RPL29
																		CDK16
																		ASB2
																		MAML1
																		RPL12
																		DCAF6
																		SLAIN1
																		TPGS1
																		ASAH1
																		DCAF8
																		DCAF7
																		DCAF4
																		C16ORF95
																		CREB3L4
																		CREB3L2
																		CREB3L3
																		PABPN1
																		RPL15
																		MS4A15
																		RPL14
																		MS4A14
																		RPL17
																		ANKS1A
																		MIR3687-1
																		FZD1
																		JUND
																		FZD4
																		SLC16A13
																		CIDECP
																		KIAA0391
																		GPR137C
																		GPR183
																		C9ORF72
																		TRIO
																		RPL34
																		TMEM180
																		ENO1
																		VPS26B
																		GPR180
																		ATXN7L3B
																		ASB16-AS1
																		TMEM189
																		GCSH
																		PRDX6
																		PRDX5
																		ADNP2
																		PLCG1
																		RTTN
																		CHKA
																		PCIF1
																		TTC9C
																		C9ORF85
																		FAM102A
																		LRPPRC
																		GIPC1
																		CYLD
																		LSG1
																		CCDC90B
																		ZNF597
																		C9ORF91
																		ZNF595
																		FICD
																		ABHD4
																		ABHD2
																		TMEM160
																		ABHD8
																		LOC100288069
																		PNPO
																		EMD
																		ZNF587
																		ZNF586
																		MSTO2P
																		ZNF584
																		TIMMDC1
																		ANKRD49
																		SLC2A12
																		ZNF581
																		ZNF580
																		ANKHD1-EIF4EBP3
																		ANKRD46
																		LAPTM5
																		TCAIM
																		FAM104B
																		OR1L1
																		FAM104A
																		CLIP4
																		NMNAT1
																		RFWD3
																		LOC644961
																		LAMTOR1
																		LAMTOR2
																		RNF121
																		HBEGF
																		LAMTOR4
																		MSRB1
																		ZNF574
																		ZNF573
																		ZNF570
																		TMEM143
																		C16ORF72
																		C16ORF71
																		FAM102B
																		IMPA2
																		NKAPP1
																		ENSA
																		RIOK1
																		ANKRD54
																		RIOK3
																		ZNF569
																		SNORA71B
																		GPR137
																		SNORA71D
																		ZNF565
																		ZNF564
																		ZNF563
																		RNF44
																		PLCL1
																		PHLDA1
																		CD164
																		ANKRD27
																		CYBRD1
																		YIF1A
																		PNRC1
																		PNRC2
																		CNOT6
																		STIM1
																		CNOT1
																		ABI1
																		CNOT3
																		RPL13AP5
																		ERP29
																		PCNXL3
																		ZNF556
																		ZNF555
																		ZNF554
																		ZNF552
																		LINC00242
																		RNF34
																		ANKRD39
																		LINC00240
																		HJURP
																		BEST1
																		RNF31
																		OARD1
																		RBBP4
																		ANKRD32
																		RBBP9
																		ZNF547
																		ACSS2
																		LZTS2
																		WDTC1
																		LINC00273
																		LSM1
																		BET1L
																		KCNAB2
																		LOC100289361
																		LSM5
																		LSM4
																		RNF169
																		RNF168
																		TADA3
																		NCL
																		TADA1
																		GPR108
																		IARS
																		ERH
																		PHPT1
																		GLYR1
																		EIF4G2
																		ZNF530
																		LINC00265
																		CALCRL
																		ANKRD16
																		ANKRD17
																		CALCOCO1
																		IRS2
																		ANKRD12
																		RNF181
																		C15ORF61
																		LOC100130691
																		ANKRD10
																		ZNF527
																		ANKRD11
																		ZNF526
																		ABL1
																		MEN1
																		IQCB1
																		KCNJ13
																		PA2G4
																		KCNJ18
																		DHCR24
																		C15ORF57
																		2024-03-03
																		2024-03-02
																		SARS2
																		SMDT1
																		ZNF519
																		NF2
																		NES
																		SFT2D3
																		MMACHC
																		METAP1
																		SFT2D1
																		METAP2
																		SRCAP
																		GLO1
																		TARS
																		C15ORF48
																		PTBP1
																		HMBOX1
																		ZNF507
																		ZNF506
																		MROH8
																		WASF2
																		FDXACB1
																		PATL1
																		RNF26
																		NSMCE2
																		NSMCE1
																		LOC100270746
																		ZFP91
																		RANGAP1
																		RNF20
																		ASPM
																		ASPN
																		MIR1248
																		MNDA
																		SNRPA1
																		UBA52
																		LINC01555
																		CBLL1
																		CD101
																		BET1
																		EIF4A1
																		SMARCD3
																		RNF13
																		LOC143666
																		MIR1236
																		GM2A
																		JMJD4
																		HIST1H4L
																		SS18L2
																		RECQL
																		ACSL5
																		JMJD8
																		JMJD6
																		HIST1H4A
																		HIST1H4B
																		HIST1H4C
																		RRAGC
																		HIST1H4H
																		CORO7
																		HIST1H4I
																		HIST1H4J
																		HIST1H4K
																		HIST1H4D
																		HIST1H4E
																		PFN4
																		HIST1H4F
																		GLS2
																		WBP1
																		SLC46A3
																		WBP2
																		TTLL11
																		WBP4
																		AKAP8
																		GLRX
																		ARNTL
																		C3ORF17
																		C3ORF18
																		NUAK2
																		C10ORF53
																		CHEK2
																		HABP4
																		SHOC2
																		ZFPL1
																		DTNB
																		RAB39A
																		HSPBAP1
																		GDF9
																		PARP11
																		BBS10
																		BBS12
																		PARP10
																		GOLGB1
																		MIR320C1
																		EZR
																		PWP1
																		ARL6IP1
																		TPI1P2
																		CREBRF
																		CTDSPL2
																		NLK
																		NLN
																		EPM2AIP1
																		SOX4
																		HIST1H3A
																		BTN2A3P
																		HIST1H3B
																		ASUN
																		GOLGA2
																		C10ORF32
																		ARL6IP6
																		HIST1H3G
																		HIST1H3H
																		SOX9
																		HIST1H3I
																		HIST1H3J
																		HIST1H3C
																		HIST1H3D
																		HIST1H3E
																		AGFG2
																		HIST1H3F
																		PCP4L1
																		SLC33A1
																		AMPD2
																		LILRB1
																		ZWINT
																		RAB33A
																		PRPF19
																		FRG1
																		POC5
																		RPUSD2
																		RPUSD3
																		MIR4258
																		UMPS
																		TOMM5
																		TOMM6
																		TMEM161A
																		TMEM161B
																		FASTKD1
																		LINC00167
																		RPS10-NUDT3
																		FASTKD3
																		FASTKD5
																		ZBTB8OS
																		STIP1
																		TNFAIP8L1
																		MPZL1
																		MAP4K2
																		MCCC1
																		PRMT5
																		MCCC2
																		PRMT1
																		PACS1
																		B3GNT7
																		DCP2
																		TRIP10
																		CDK5R2
																		TOMM40
[truncated: 2,162 more rows]

## Sheet: Table_S5
Table S5. Gene signatures used for calculation of signature scores. Related to Figures 1-3.
Gene set	Hallmark p53 pathway	CellAge_senescence	Replicative senescence	IR-induced senescence	Ras-induced senescence	Cell cycle	Hallmark E2F targets	p16-associated signature	p16 Top 250 signature	p16 Top 500 signature	p21-associated signature	p15-associated signature	Beta cell maturity	Insulin Secretion(GO)	Response to Glucose (GO)	Interferon stimulated genes	Type I IFN response	MHC-I antigen presentation	SASP
Source	MSigDB (Liberzon, et al., 2015, Cell Systems)	Tacutu R. et al., 2018, Nucleic Acids Research	Casella G et al., 2019, Nucleic Acids Research	Casella G et al., 2019, Nucleic Acids Research	Casella G et al., 2019, Nucleic Acids Research	Tirosh et al., 2016, Science	MSigDB (Liberzon, et al., 2015, Cell Systems)	current study (top p16 correlated genes)	current study (top 250 p16 correlated genes)	current study (top 500 p16 correlated genes)	current study (top p21 correlated genes)	current study (top p15 correlated genes)	current study (compiled from:Hallmark panreatic beta cells, Juan R Alvarez-Dominguez et al., 2020, Cell Stem Cell)	Gene Ontology (GO):0030073	Gene Ontology (GO):0035773	Schoggins J.W., et al., 2014, Nature	Compiled from Hallmark interferon alpha response M5911, Gene Ontology (GO): 0034340, and 0002484)	Gene Ontology (GO):0002428	Curated from multiple studies
	ABAT	AAK1	AADAC	AADAC	AADAC	ANLN	AK2	CDKN2A	CDKN2A	CDKN2A	CDKN1A	CDKN2B	AACS	AACS	ADCY5	ABLIM3	ABCE1	B2M	ANG
	ABCC5	ABI3	ABCA3	ABCA6	ANGPTL4	ANP32E	ANP32E	HLA-A	HLA-A	HLA-A	SLC43A2	UNC5D	CACNA1C	ABCC8	ADCY8	ABTB2	ADAR	HFE	AREG
	ABHD4	ADCK5	AC005549.3	AC005549.3	ANKRD30B	ATAD2	ASF1A	SCG2	SCG2	SCG2	RPS27L	TIPIN	CADPS	ACSL4	ADRA2A	ACSL1	BST2	HLA-A	AXL
	ACVR1B	AGT	ACKR2	ACTBL2	AP000889.3	AURKA	ASF1B	EMC10	EMC10	EMC10	SQSTM1	TUBGCP6	CAPN10	ACVR1C	ANO1	ADAMDEC1	CACTIN	HLA-B	BMP2
	ADA	AKT1	ACKR3	ADAMTS19	APOD	AURKB	ATAD2	CDKN1A	CDKN1A	CDKN1A	PHLDA3	TRAPPC6B	CDKN1C	ADCY5	BAD	ADAR	CDC37	HLA-C	BMP6
	AEN	ALOX15B	AHSG	AGT	ARAP2	BIRC5	AURKA	C1QL1	C1QL1	C1QL1	ID4	AP5B1	CREB1	ADCY8	BAIAP3	ADFP	CNOT7	HLA-E	CCL13
	AK1	AR	AL450307.1	AMY2A	ARHGAP40	BLM	AURKB	PCSK1N	PCSK1N	PCSK1N	FURIN	HMG20A	EXOC2	ADCYAP1	BRSK2	ADM	DCST1	HLA-F	CCL16
	ALOX15B	ARPC1B	ALDH3A1	ANGPTL5	ATP10B	BRIP1	BARD1	SLC43A2	SLC43A2	SLC43A2	ID1	VPS33B	EXOC4	ADRA2A	C2CD2L	AGPAT9	EGR1	HLA-G	CCL2
	ANKRA2	ASF1A	ANGPTL4	ANO3	ATP6V0D2	BUB1	BIRC5	LAMP1	LAMP1	LAMP1	ID3	INPP4B	EXOC6	ADRA2C	CAMK2N1	AHNAK2	FADD	HLA-H	CCL3
	APAF1	AXL	ATCAY	APOBEC3H	B4GALT6	CASP8AP2	BRCA1	AES	AES	AES	TRNP1	ABL2	EXOC7	ALOX5	CCDC186	AIM2	GBP2	MICA	CCL7
	APP	BHLHE40	ATP6V0D2	APOD	BAI1	CBX5	BRCA2	SYT7	SYT7	SYT7	ZMAT3	ZBTB3	FYN	ANO1	CDK16	AKT3	HLA-A	MICB	CCL8
	ATF3	BLK	ATRNL1	ARC	BCL2A1	CCNB2	BRMS1L	CD81	CD81	CD81	FTH1	ZNF195	GLIS3	ANXA1	CFTR	ALDH1A1	HLA-B	RAET1E	CSF2
	BAIAP2	BRAF	BEND4	AREG	BEX1	CCNE2	BUB1B	TIMP2	TIMP2	TIMP2	TNFRSF10B	ROBO1	GRM4	ARL2	CLTRN	AMPH	HLA-C	RAET1G	CXCL1
	BAK1	BRD7	BEST3	AREGB	C3	CDC20	CBX5	SPINT2	SPINT2	SPINT2	SRXN1	SUCLA2	HNF4A	ARL2BP	CRH	ANGPTL1	HLA-E	RAET1L	CXCL5
	BAX	CAV1	C3orf72	ARRDC4	C4orf26	CDC25C	CCNB2	NENF	NENF	NENF	GADD45A	MAST1	HTT	ARNTL	DYNLL1	ANKFY1	HLA-F	TAP2	CCL1
	BLCAP	CCND1	C9orf172	ART3	CBLN2	CDC45	CCNE1	CLSTN1	CLSTN1	CLSTN1	NFIC	RBFOX3	JAK2	BAD	EFNA5	ANKRD22	HLA-G	ULBP1	CCL11
	BMP2	CDK18	CCDC129	ATP6V0D2	CCDC141	CDC6	CCP110	FSTL4	FSTL4	FSTL4	CDKN2A	ZBTB8A	KCNJ11	BAIAP3	ENY2	APOBEC3A	HLA-H	ULBP2	CCL20
	BTG1	CDKN1A	CCL13	ATP8B4	CCL20	CDCA2	CDC20	CXXC5	CXXC5	CXXC5	POLR2A	RBM39	KCNQ1	BLK	EPHA5	APOL1	HSP90AB1	ULBP3	CCL25
	BTG2	CDKN1C	CCL3	BBOX1	CCL3	CDCA3	CDC25A	OLFM2	OLFM2	OLFM2	BAX	ST3GAL5	MAFA	BMP8A	FKBP1B	APOL2	IFI27		CCL26
	CASP1	CDKN1B	CCR1	BEX1	CCL3L1	CDCA7	CDC25B	SIX3	SIX3	SIX3	GDF15	INSR	ONECUT2	BRSK2	FOXA2	AQP9	IFI35		CCL5
	CCND2	CDKN2AIP	CD14	BLNK	CCL3L3	CDCA8	CDCA3	APP	APP	APP	PYCR2	ZNF662	RAB3A	C2CD2L	GCG	ARG2	IFI6		CSF3
	CCND3	CDKN2B	CD1D	BST2	CCL4	CDK1	CDCA8	RPS9	RPS9	RPS9	BMF	TTC13	RFX2	CACNA1A	GHRL	ARHGEF3	IFIT1		CXCL12
	CCNG1	CEBPB	CDH3	C11orf96	CCNO	CENPA	CDK1	TGFB1	TGFB1	TGFB1	TM7SF3	SLU7	RFX3	CACNA1C	GPLD1	ARNTL	IFIT1B		CXCL13
	CCNK	CHEK1	CNTD2	C15orf48	CD200R1	CENPE	CDK4	APLP1	APLP1	APLP1	XPC	VPS13B	SIX3	CACNA1D	GPR27	ATF3	IFIT2		CXCL16
	CCP110	CKB	COLEC10	C3	CHRNA9	CENPF	CDKN1A	NPDC1	NPDC1	NPDC1	SSTR1	TMEM130	SLC30A8	CACNA1E	GPR68	ATP10D	IFIT3		CXCL2
	CD81	CPEB1	CPLX4	CCK	CLDN14	CHAF1B	CDKN1B	HLA-B	HLA-B	HLA-B	SNHG7	CECR1	SNAPIN	CACNA2D2	HIF1A	AXUD1	IFITM1		CXCL3
	CD82	CXCL1	CPNE8	CCL11	COL22A1	CKAP2	CDKN2C	HLA-G	HLA-G	HLA-G	SCG2	PLK2	SNPH	CAMK2G	HLA-DRB1	B2M	IFITM2		CXCL4
	CDH13	DDB2	CSF2	CCL13	CRCT1	CKAP2L	CDKN3	FURIN	FURIN	FURIN	PCBP1	CCT5	STX2	CAMK2N1	HMGN3	B4GALT5	IFITM3		CXCL8
	CDK5R1	DHCR24	CSF3R	CCL2	CSF2	CKAP5	CENPE	DDR1	DDR1	DDR1	IER2	ZNF655	STXBP5	CAPN10	JAGN1	BAG1	IFNA1		EGFR
	CDKN1A	E2F1	CST1	CCL20	CSF3	CKS1B	CENPM	NUCB1	NUCB1	NUCB1	TXN	LYRM7	SYT3	CARTPT	KIF5B	BATF2	IFNA10		EGF
	CDKN2AIP	EHF	CST2	CCL3	CST1	CKS2	CHEK1	SEZ6L2	SEZ6L2	SEZ6L2	CLDN7	NFS1	SYT4	CASR	KLF7	BCL2L14	IFNA13		EREG
	CDKN2B	ERRFI1	CST4	CCL5	CST4	CLSPN	CHEK2	RNASEK	RNASEK	RNASEK	AEN	RGS11	SYTL5	CCDC186	LRP1	BCL3	IFNA14		FAS
	CEBPA	ETS1	CXCL14	CCL7	CSTA	CTCF	CIT	UBA52	UBA52	UBA52	TACSTD2	PILRB	TCF7L2	CCL5	LRP5	BLVRA	IFNA16		FGF2
	CGRRF1	ETS2	CYP1A1	CCL8	CXCL11	DLGAP5	CKS1B	SNHG5	SNHG5	SNHG5	GAS5	ROBO2	TRAF3IP2	CD38	LRP5L	BST2	IFNA17		GMFG
	CLCA2	EWSR1	CYP2C8	CCND2	CXCL2	DSCC1	CKS2	CAMK2B	CAMK2B	CAMK2B	FTH1P3	TTC37	UCN3	CDK16	MPC2	BTN3A3	IFNA2		HGF
	COQ8A	FASTK	DMRT3	CDH10	CXCL3	DTL	CNOT9	PCP4	PCP4	PCP4	SNHG6	SYBU	ABCC8	CELA2A	NADK	BUB1	IFNA21		ICAM1
	CSRNP2	FBXO31	DUSP15	CDRT1	CXCL5	E2F8	CSE1L	MXRA7	MXRA7	MXRA7	TKT	DCAF10	AKT3	CFTR	NR1D1	C10orf10	IFNA4		ICAM3
	CTSD	GKN1	EMR1	CHI3L1	CXCR4	ECT2	CTCF	CD63	CD63	CD63	PDAP1	CD59	CHGA	CHGA	NR1H4	C15orf48	IFNA5		IGF1
	CTSF	GATA4	ERP27	CHI3L2	DACH2	EXO1	CTPS1	RASD1	RASD1	RASD1	BRI3	MRS2	DCX	CLOCK	OXCT1	C1S	IFNA6		IGF2R
	CYFIP2	GNG11	ESRRB	CHRDL2	DCHS2	FEN1	DCK	GNAS	GNAS	GNAS	ID2	FTO	DPP4	CLTRN	PDX1	C22orf28	IFNA7		IGFBP1
	DCXR	GRK6	EYA1	CLCA2	DCSTAMP	G2E3	DCLRE1B	EPHX1	EPHX1	EPHX1	MGAT4B	NSUN4	ELP4	CNR1	PHPT1	C2orf31	IFNA8		IGFBP2
	DDB2	HDAC1	FAM150A	CMTM8	DEFB103A	GAS2L3	DCTPP1	METRN	METRN	METRN	DDB2	LGMN	FOXA2	CPLX1	PIM3	C4orf32	IFNAR1		IGFBP6
	DDIT3	HK3	FAM189A2	CPZ	DEFB103B	GINS2	DDX39A	PRKCSH	PRKCSH	PRKCSH	CSTB	PARP9	FOXO1	CPLX3	PLA2G6	C4orf33	IFNAR2		IL13
	DDIT4	HRAS	FETUB	CST1	DNAH8	GMNN	DEK	GRN	GRN	GRN	BBC3	ZNF142	G6PC2	CPT1A	PPARD	C5orf27	IFNB1		IL1A
	DEF6	ID4	GADL1	CSTA	GABRA2	GTSE1	DEPDC1	BSG	BSG	BSG	CACNA1H	ZNF644	GCG	CRH	PPP3CB	C5orf39	IKBKE		IL1B
	DGKA	IGFBP1	GAGE10	CXCL1	GAP43	HELLS	DIAPH3	RPL7A	RPL7A	RPL7A	SREBF1	SLC25A20	GCK	CYB5R4	PRKCE	C6orf150	IP6K2		IL6
	DNTTIP2	IGFBP3	GBP4	CXCL10	GDA	HJURP	DLGAP5	BTG1	BTG1	BTG1	C17orf89	MDM2	HNF1A	DOC2B	PTPRN	C9orf91	IRAK1		IL7
	DRAM1	IGFBP5	GDA	CXCL11	GPR115	HMGB2	DNMT1	PLXNB2	PLXNB2	PLXNB2	GPRC5C	RBBP4	IAPP	DPP4	PTPRN2	CASP7	IRF1		IQGAP2
	EI24	IL1A	GDF6	CXCL14	GRAP2	HMMR	DONSON	ATP5G2	ATP5G2	ATP5G2	MLLT1	FBXL4	INS	DRD2	RAB11B	CCDC109B	IRF2		IGFBP3
	ELP1	ING1	GLP2R	CXCL2	GRB14	KIF11	DSCC1	GRIN2A	GRIN2A	GRIN2A	MAFG	DNMT3A	INSM1	DYNLL1	RAB11FIP2	CCDC75	IRF3		IGFBP4
	EPHA2	ING2	GPR112	CXCL3	GSDMA	KIF20B	DUT	BCAM	BCAM	BCAM	RIMKLA	RNF216	ISL1	EFNA5	RAB11FIP5	CCDC92	IRF4		IL11
	EPHX1	IRF3	GPR65	CXCL5	HORMAD1	KIF23	E2F8	TAF15	TAF15	TAF15	CXXC5	NDUFS1	LMO2	EIPR1	RAC1	CCL19	IRF5		IL8
	EPS8L2	IRF5	HAPLN1	CXCL6	HTR4	KIF2C	EED	GNB2L1	GNB2L1	GNB2L1	PIM3	NMRK1	MAFB	ENHO	RAF1	CCL2	IRF6		INHA
	ERCC5	IRF7	HAVCR1	CYP26B1	IGFBP1	LBR	EIF2S1	MYO1D	MYO1D	MYO1D	PTMA	TOB1	NEUROD1	ENSA	RFX6	CCL4	IRF7		ITGA2
	F2R	ITPK1	HCN4	CYP3A4	IGFN1	MCM2	ESPL1	PTMS	PTMS	PTMS	MKNK2	ZMYM2	NKX2-2	ENY2	SELENOT	CCL5	IRF8		ITPKA
	FAM162A	ITGB4	HIST1H1T	CYP3A7	IL13RA2	MCM4	EXOSC8	RHOBTB3	RHOBTB3	RHOBTB3	ARHGDIA	LIG3	NKX6-1	EPHA5	SLC9B2	CCL8	IRF9		LEP
	FAS	ITPKB	HOXA11	DGAT2	IL1A	MCM5	EZH2	TMEM238	TMEM238	TMEM238	RRM2B	CBLB	PAK3	FAM3B	SRI	CCNA1	ISG15		LMNB1
	FBXW7	ITSN2	HS3ST1	DIRAS2	IL1B	MCM6	GINS1	RAB13	RAB13	RAB13	POLH	NCOA3	PAX4	FFAR1	STX4	CCND3	ISG20		MMP1
	FDXR	LIMK1	ID3	DIRC1	IL1R2	MKI67	GINS3	PPDPF	PPDPF	PPDPF	RPS21	CPQ	PAX6	FKBP1B	STXBP4	CCR1	JAK1		MMP10
	FGF13	MAP2K1	IFI6	DYNLRB2	IL1RN	MSH2	GINS4	TMEM59L	TMEM59L	TMEM59L	GPR56	CYP51A1	PCSK1	FOXA2	TIAM1	CD163	LSM14A		MMP2
	FOS	MAP2K2	INSC	ENPP4	IL36B	NASP	GSPT1	VAMP2	VAMP2	VAMP2	KCNE4	FMN2	PCSK2	G6PC2	TRPM4	CD274	MAVS		MMP3
	FOXO3	MAP2K6	KCND3	ENPP5	IL36RN	NCAPD2	HELLS	EEF1A2	EEF1A2	EEF1A2	PLXNB2	FGD4	PDX1	GAL	UCP2	CD38	METTL3		MMP14
	FUCA1	MAP3K6	KCNK12	ENPP6	IL8	NDC80	HMGA1	SLC29A4	SLC29A4	SLC29A4	LAMP1	ZNF92	PKLR	GCG	VSNL1	CD69	MIR21		NAP2
	GADD45A	MAP2K7	KIAA1024L	ERICH2	IRG1	NEK2	HMGB2	ATP1A1	ATP1A1	ATP1A1	C6orf48	FAM104A	SCGN	GCK	ZBED6	CD74	MMP12		NGF
	GLS2	MAP3K7	KIAA1671	ERP27	IVL	NUF2	HMGB3	PKM	PKM	PKM	C1QL1	PPT1	SEC11A	GHRL		CD80	MUL1		NRG1
	GM2A	MAPK12	KIR2DL3	FAM183B	KCNJ15	NUSAP1	HMMR	TSPAN1	TSPAN1	TSPAN1	SERINC2	ABCA5	SLC2A2	GHSR		CD9	MX1		PTGES
	GPX2	MAPKAPK5	KLHL4	FAM19A1	KCNN3	PCNA	HNRNPD	ZBTB7A	ZBTB7A	ZBTB7A	TAF6	CLK1	SPCS1	GIP		CDKN1A	MX2		PECAM1
	HBEGF	MAPK14	KRT33A	FDCSP	KIAA0226L	POLA1	HUS1	KCNH2	KCNH2	KCNH2	ZFAND3	MAP3K2	SRP14	GIPR		CEBPD	MYD88		PGF
	HDAC3	MAST1	KRTAP21-2	FMOD	LCE1E	POLD3	ILF3	ACTN4	ACTN4	ACTN4	HINT1	TMEM181	SRP9	GJA1		CES1	NLRC5		PLAUR
	HEXIM1	MATK	LBP	FOS	LCE1F	PRIM1	ING3	ARHGDIA	ARHGDIA	ARHGDIA	KIF1C	RDH11	SRPRB	GLP1R		CFB	OAS1		SERPINE1
	HINT1	MCRS1	LCE2A	FOSB	LCE2A	PSRC1	IPO7	RAI1	RAI1	RAI1	KRT18	SH3BGRL	SST	GLUD1		CHMP5	OAS2		SERPINE2
	HMOX1	MOB3A	LIPH	FOXL2	LCE2B	RAD51	JPT1	P3H3	P3H3	P3H3	MDM2	RC3H1	STXBP1	GPER1		CLEC2B	OAS3		SGP130
	HRAS	MORC3	LRP2	GGT5	LCE2C	RAD51AP1	KIF18B	LRPAP1	LRPAP1	LRPAP1	TXNRD1	CDC42EP3	SYT13	GPLD1		CLEC4D	OASL		VEGFC
	HSPA4L	MXD4	MAP2	GIMAP2	LCE3D	RANGAP1	KIF22	STMN3	STMN3	STMN3	RPS19BP1	LOC100131564		GPR119		CLEC4E	PSMB8		VEFGA
	IER3	MVK	MDS2	GPR78	LCP1	RFC2	KIF2C	SDF4	SDF4	SDF4	TOLLIP	TXNDC9		GPR27		CMAH	PTPN1		WNT2
	IER5	NADK	MGAT3	GPR88	LECT2	RPA2	KIF4A	YPEL3	YPEL3	YPEL3	MYH9	CDK5RAP2		GPR68		COMMD3	PTPN11		KITLG
	IFI30	NDRG1	MMP1	HBG1	LIX1	RRM1	KPNA2	RPL23A	RPL23A	RPL23A	B4GALT7	SMEK1		HADH		CPT1A	PTPN2		CXCL11
	IL1A	NEK4	MMP10	HBG2	LRRC38	RRM2	LBR	PVRL2	PVRL2	PVRL2	NEU1	ZCCHC4		HIF1A		CREB3L3	PTPN6		PLAT
	INHBB	NINJ1	MMP3	HEPACAM2	LRRN2	SLBP	LIG1	JUNB	JUNB	JUNB	JTB	RAD50		HLA-DRB1		CRP	RNASEL		PLAU
	IP6K2	NOTCH3	MOBP	HERC5	MGAT4C	SMC4	LMNB1	PCGF2	PCGF2	PCGF2	ADAMTSL2	AP4E1		HMGN3		CRY1	RSAD2		CXCL10
	IRAK1	NOX4	MORC1	HERC6	MIA2	TACC3	LUC7L3	RPL6	RPL6	RPL6	ATF4	CACNB2		HNF1A		CSDA	SAMHD1		MMP9
	ISCU	NUAK1	MRGPRX3	HSD11B1	MMP1	TIPIN	LYAR	SSBP4	SSBP4	SSBP4	BTG3	C1orf85		HNF1B		CTCFL	SETD2
	ITGB4	OTX2	MUC13	IDO1	MMP10	TMPO	MAD2L1	NUDT3	NUDT3	NUDT3	TCEA1	PRKAR1A		HNF4A		CX3CL1	SHFL
	JAG2	PAK4	MX2	IFI27	MMP3	TOP2A	MCM2	ERP29	ERP29	ERP29	RPL30	DCUN1D4		ICA1		CXCL10	SHMT2
	JUN	PBRM1	MYOM3	IFI44L	MMP8	TPX2	MCM3	P4HB	P4HB	P4HB	HABP4	SLC35A5		IL1B		CXCL11	SMPD1
	KIF13B	PCGF2	MYRFL	IFI6	MRC1	TTK	MCM4	FAR2P2	FAR2P2	FAR2P2	SEPHS2	ACLY		IL1RN		CXCL9	SP100
	KLF4	PDCD10	NAP1L2	IL13RA2	MRC1L1	TUBB4B	MCM5	PSD	PSD	PSD	CLDN4	NPHP3		IL6		CYP1B1	STAT1
	KLK8	PDIK1L	NFATC2	IL33	MRGPRX4	TYMS	MCM6	PLD3	PLD3	PLD3	C12orf5	WDR19		ILDR2		DCP1A	STAT2
	KRT17	PDZD2	NKD2	IL8	MUM1L1	UBE2C	MCM7	NFIC	NFIC	NFIC	TNFRSF12A	SMARCA5		INHBB		DDIT4	TBK1
	LIF	PDPK1	NPAS3	KCNA2	MYCT1	UBR7	MELK	ADAMTSL2	ADAMTSL2	ADAMTSL2	GNB2	PDK3		IRS1		DDX3X	TREX1
	MAPKAPK3	PEBP1	NPY	KIAA1045	NAP1L2	UHRF1	MKI67	FKBP8	FKBP8	FKBP8	FAM129B	LARP4		IRS2		DDX58	TRIM56
	MDM2	PEX19	OAS1	KIAA1671	NDNF	UNG	MLH1	LSAMP	LSAMP	LSAMP	RPL37	NUP43		ISL1		DEFB1	TRIM6
	MKNK2	PIAS4	OAS2	KRTAP21-2	NEFM	USP1	MMS22L	SSC5D	SSC5D	SSC5D	MIDN	MKLN1		ITPR1		DHX58	TTLL12
	MXD1	PIK3R5	OLAH	KRTAP5-8	NPPC	WDR76	MRE11	RPL10A	RPL10A	RPL10A	ATXN2L	HAUS3		ITPR2		DNAPTP6	TYK2
	MXD4	PIM1	OPN5	KYNU	NXF3		MSH2	SEMA4B	SEMA4B	SEMA4B	RPL12	JAK1		ITPR3		DTX3L	UBE2K
	NDRG1	PLA2R1	OR8D1	LBP	OR5B21		MTHFD2	GRINA	GRINA	GRINA	DNAJB2	KIF3A		JAGN1		DUSP5	USP18
	NHLH2	PKM	PACSIN1	MGP	OR8D1		MXD3	GADD45G	GADD45G	GADD45G	C9orf114	STXBP1		JAK2		DYNLT1	WNT5A
	NINJ1	PML	PCDH20	MX1	PAEP		MYBL2	H3F3A	H3F3A	H3F3A	ACTN4	LINC00643		KCNA5		EHD4	XAF1
	NOL8	PNPT1	PDGFB	MX2	PF4		MYC	SNRNP70	SNRNP70	SNRNP70	ELOVL1	KIAA1244		KCNB1		EIF2AK2	YTHDF2
	NOTCH1	PMVK	PDK4	MYL1	PI3		NAA38	RPS4X	RPS4X	RPS4X	CD81	SUPT7L		KCNC2		EIF3L	YTHDF3
	NUDT15	POU5F1	PLA1A	OAS1	PIGR		NAP1L1		KDELR1	KDELR1				KCNG2		ELF1	ZBP1
	NUPR1	PRKCH	PLA2G2A	OAS2	PLCH1		NASP		PHLDA3	PHLDA3				KCNJ11		ENPP1
	OSGIN1	PRKCD	PLCXD3	OASL	PNLIPRP3		NBN		HSPA1B	HSPA1B				KCNS3		EPAS1
	PCNA	PROX1	PNMA2	ODF3L2	PPBP		NCAPD2		CST3	CST3				KIF5B		EPSTI1
	PDGFA	PTTG1	PTPRB	PAQR9	PPP1R14C		NME1		PAM	PAM				KLF7		ERLIN1
	PERP	RAF1	PTPRN2	PARM1	PPP1R9A		NOLC1		ATP6AP1	ATP6AP1				LEP		ETV6
	PHLDA3	RB1	RHCG	PCSK2	PRR9		NOP56		GRM4	GRM4				LRP1		ETV7
	PIDD1	RNASEL	RP11-1102P16.1	PDK4	PTGS2		NUDT21		C6orf48	C6orf48				LRP5		EXT1
	PITPNC1	RPS6KA6	SAA1	PDZK1IP1	PTPRR		NUP107		SNCB	SNCB				LRP5L		FAM125B
	PLK2	RUNX1	SAA2	PF4	RASSF6		NUP153		PEBP1	PEBP1				MAFA		FAM134B
	PLK3	SERPINE1	SCML4	PPP1R14C	RFPL4B		NUP205		ABHD12	ABHD12				MCU		FAM46A
	PLXNB2	SFN	SCUBE1	PTCHD4	RHCG		ORC2		PTPRN	PTPRN				MIDN		FAM46C
	PMM1	SIK1	SFRP4	PTGDS	RP1		ORC6		PNPLA2	PNPLA2				MPC2		FAM70A
	POLH	SIN3B	SIGLEC9	RGS18	RP11-180C1.1		PA2G4		ID1	ID1				MTNR1B		FBXO6
	POM121	SLC13A3	SLA	RNF180	RSPO3		PAICS		SLC22A17	SLC22A17				MYRIP		FCGR1A
	PPM1D	SMARCB1	SLC47A2	RP1-32I10.10	SAA2		PAN2		VWA1	VWA1				NADK		FER1L3
	PPP1R15A	SMURF2	SLC4A10	RP11-352D3.2	SERPINA1		PCNA		CTSZ	CTSZ				NEUROD1		FFAR2
	PRKAB1	SOCS1	SLC6A17	RP11-770J1.4	SERPINA12		PDS5B		RPS16	RPS16				NKX6-1		FKBP5
	PRMT2	SORBS2	SLC8A3	RRAGD	SERPINA9		PHF5A		RAB1B	RAB1B				NLGN2		FLJ23556
	PROCR	SOX2	SLCO2B1	RSAD2	SERPINB10		PLK1		TFF3	TFF3				NNAT		FLJ39739
	PTPN14	SPIN1	SLPI	RSPO2	SERPINB2		PLK4		ASPHD1	ASPHD1				NOS2		Fluc
	PTPRE	SOX5	SNX10	SAA1	SERPINB3		PMS2		CDK2AP1	CDK2AP1				NPFF		FNDC3B
	RAB40C	SP1	SPATS1	SAA2	SERPINB4		PNN		FKBP2	FKBP2				NR0B2		FNDC4
	RACK1	SPOP	SPINK1	SHISA2	SHH		POLA2		SYP	SYP				NR1D1		FUT4
	RAD51C	SREBF1	ST8SIA3	SLC25A27	SLAMF7		POLD1		UCN3	UCN3				NR1H4		G6PC
	RAD9A	SRSF1	ST8SIA5	SLC52A1	SLPI		POLD2		JUN	JUN				OXCT1		GAK
	RALGDS	STAT5B	SUCNR1	SLC6A17	SNCB		POLD3		RPS26	RPS26				PARK7		GALNT2
	RAP2B	STK32C	SYT17	SLCO2B1	SPANXN4		POLE		CSNK1E	CSNK1E				PCK2		GBP1
	RB1	STK40	SYT3	SLPI	SPINK1		POLE4		TMED3	TMED3				PCLO		GBP2
	RCHY1	SYK	TCTEX1D1	SMTNL2	SPP1		POP7		RPL14	RPL14				PDX1		GBP3
	RETSAT	TFAP4	TENM1	SOX8	STON2		PPM1D		MIF	MIF				PER2		GBP4
	RGS16	TGFB1I1	TEX11	SPINK1	TAAR1		PPP1R8		RPS27A	RPS27A				PFKFB2		GBP5
	RHBDF2	TLR3	TFAP2C	SPP1	TAGLN3		PRDX4		VKORC1	VKORC1				PFKL		GCA
	RNF19B	TNFSF15	TIMD4	SPTSSB	TBX21		PRIM2		GLTSCR2	GLTSCR2				PHPT1		GCH1
	RPL18	TOP1	TLR4	TDRD6	TDRD5		PRKDC		BAX	BAX				PICK1		GEM
	RPL36	TP63	TM4SF18	TGM5	TGFA		PRPS1		KHSRP	KHSRP				PIM3		GJA4
	RPS12	TP53	TMEM178B	THEMIS	THBD		PSIP1		RPLP2	RPLP2				PLA2G6		GK
	RPS27L	TRIM28	TMEM229B	TMEM100	TMCC3		PSMC3IP		UNC5B	UNC5B				PPARD		GLRX
	RRAD	TXNIP	TREM1	TMEM178B	TNFRSF11A		PTTG1		MARCKS	MARCKS				PPP3CA		Gluc
	RRP8	UBTD1	TREML4	TMEM229B	TNFSF14		RACGAP1		EEF1D	EEF1D				PPP3CB		GMPR
	RXRA	TYK2	TRPC7	TMEM253	TNFSF15		RAD1		SPSB1	SPSB1				PRKCA		GPX2
	S100A10	VENTX	TUBB8	TNFSF15	TNFSF8		RAD21		RPL18	RPL18				PRKCE		GTPBP1
	S100A4	WNT16	UPP2	TNFSF18	TRIM63		RAD50		CIRBP	CIRBP				PRKN		GTPBP2
	SAT1	XAF1	VMO1	TREM2	TRPM8		RAD51AP1		PABPN1	PABPN1				PSMD9		GZMB
	SDC1	YPEL3	VNN2	TSPEAR	TSPAN19		RAD51C		C10orf10	C10orf10				PTPN11		HEG1
	SEC61A1	ZFP36	VSIG1	TXNIP	UNC13C		RAN		RPS11	RPS11				PTPRN		HERC6
	SERPINB5		VWA2	VCAM1	VAV3		RANBP1		RPL19	RPL19				PTPRN2		HES4
	SERTAD3		XCR1	VNN2	VIP		RBBP7		HLA-C	HLA-C				RAB11B		HESX1
	SESN1		ZMAT1	VNN3	XIRP2		RFC1		PDAP1	PDAP1				RAB11FIP2		HK2
	SFN		ZNF835	ZSCAN4	ZPLD1		RFC2		FAM129B	FAM129B				RAB11FIP5		HLA-C
	SLC19A2						RFC3		RPL38	RPL38				RAC1		HLA-E
	SLC35D1						RNASEH2A		RAB11B	RAB11B				RAF1		HLA-F
	SLC3A2						RPA1		RPL22	RPL22				RAP1A		HLA-G
	SLC7A11						RPA2		HNRNPA1L2	HNRNPA1L2				RAPGEF3		HPSE
	SOCS1						RPA3		LRRC24	LRRC24				RAPGEF4		HSH2D
	SP1						RRM2		RPS5	RPS5				RBP4		IDO1
	SPHK1						SHMT1		COMTD1	COMTD1				REST		IFI16
	ST14						SLBP		CLSTN3	CLSTN3				RFX3		IFI27
	STEAP3						SMC1A		OLIG1	OLIG1				RFX6		IFI30
	STOM						SMC3		SDHC	SDHC				RIMS2		IFI35
	TAP1						SMC4		SRCIN1	SRCIN1				SELENOT		IFI44
	TAX1BP3						SMC6		SREBF1	SREBF1				SFRP1		IFI44L
	TCHH						SNRPB		CENPB	CENPB				SIRT3		IFI6
	TCN2						SPAG5		APLP2	APLP2				SIRT4		IFI6
	TGFA						SPC24		CTSD	CTSD				SLC16A1		IFIH1
	TGFB1						SPC25		GNAI2	GNAI2				SLC25A4		IFIT1
	TM4SF1						SRSF1		SSBP3	SSBP3				SLC25A5		IFIT2
	TM7SF3						SRSF2		SCAF1	SCAF1				SLC25A6		IFIT3
	TNFSF9						SSRP1		FAAP20	FAAP20				SLC2A1		IFIT5
	TNNI1						STAG1		GANAB	GANAB				SLC2A2		IFITM2
	TOB1						STMN1		IRF2BPL	IRF2BPL				SLC30A8		IFITM3
	TP53						SUV39H1		U2AF2	U2AF2				SLC8B1		IFITM3
	TP63						SYNCRIP		RPL24	RPL24				SLC9B2		IFNGR1
	TPD52L1						TACC3		VGF	VGF				SMAD2		IGFBP2
	TPRKB						TBRG4		SUN2	SUN2				SNAP25		IL15
	TRAF4						TCF19		HSPA1A	HSPA1A				SNX19		IL15RA
	TRAFD1						TFRC		C19orf43	C19orf43				SOX4		IL17RB
	TRIAP1						TIMELESS		CMIP	CMIP				SREBF1		IL1R
	TRIB3						TIPIN		SLC38A10	SLC38A10				SRI		IL1RN
	TSC22D1						TK1		CAMK2N2	CAMK2N2				SSTR5		IL28RA
	TSPYL2						TMPO		GJD2	GJD2				STX1A		IL6ST
	TXNIP						TOP2A		LRP10	LRP10				STX4		IMPA2
	UPP1						TP53		RPS3	RPS3				STXBP3		IRF1
	VAMP8						TRA2B		USF2	USF2				STXBP4		IRF2
	VWA5A						TRIP13		RPL11	RPL11				STXBP5L		IRF7
	WRAP73						TUBB		ZNF428	ZNF428				SYT7		IRF9
	WWP1						TUBG1		MAP1LC3A	MAP1LC3A				SYT9		ISG15
	XPC						UBE2S		NEURL1	NEURL1				SYTL4		ISG20
	ZBTB16						UBE2T		PRKAR1B	PRKAR1B				TARDBP		JAK2
	ZFP36L1						UBR7		RTBDN	RTBDN				TCF7L2		JUNB
	ZMAT3						UNG		EPN1	EPN1				TCIRG1		KIAA0040
	ZNF365						USP1		GNAO1	GNAO1				TFAP2B		KIAA0082
							WDR90		RPS23	RPS23				TIAM1		KIAA1618
							WEE1		RPL36	RPL36				TM7SF3		LAMP3
							XPO1		RPL26	RPL26				TNF		LAP3
							XRCC6		TOMM7	TOMM7				TRH		LEPR
							ZW10		SLC8A2	SLC8A2				TRPM4		LGALS3
									RPL37A	RPL37A				UCN3		LGALS9
									RPS10	RPS10				UCP2		LGMN
									RPS28	RPS28				UQCC2		LINCR
									HNRNPA3	HNRNPA3				VGF		LIPA
									ABHD17A	ABHD17A				VSNL1		LMO2
									CHGA	CHGA				ZBED6		LRG1
									RPL29	RPL29						LY6E
									DYNLL2	DYNLL2						MAB21L2
									DLG4	DLG4						MAFB
									RPL13	RPL13						MAFF
									RPL35A	RPL35A						MAP3K14
									CELF3	CELF3						MAP3K5
									IFI6	IFI6						MARCKS
									NCOR2	NCOR2						MASTL
									RPL30	RPL30						MAX
									RHOB	RHOB						MCL1
									ZNF579	ZNF579						MCOLN2
									PRPF19	PRPF19						MICB
									LTBP3	LTBP3						MKX
									RPL8	RPL8						MSR1
									NKX2-2	NKX2-2						MT1F
									PNRC1	PNRC1						MT1G
									TSC22D1	TSC22D1						MT1H
									CA11	CA11						MT1M
									GDI1	GDI1						MT1X
									RABAC1	RABAC1						MTHFD2L
									MYH14	MYH14						MX1
									PCSK2	PCSK2						MX1
									TMEM259	TMEM259						MYD88
									FAM127A	FAM127A						NAPA
									KCNQ2	KCNQ2						NCF1
									ZFAND3	ZFAND3						NCOA3
									HDGF	HDGF						NDC80
									PTPRN2	PTPRN2						NFIL3
									DDT	DDT						NMI
									FAM222A	FAM222A						NOD2
									RPL10	RPL10						NPAS2
									NUCKS1	NUCKS1						NRN1
									CTSF	CTSF						NT5C3
									SIL1	SIL1						NUP50
									DNAJB2	DNAJB2						OAS2
									ERF	ERF						OASL
									GPX1	GPX1						ODC1
									SMPD1	SMPD1						OGFR
									NAT14	NAT14						OPTN
									MDK	MDK						P2RY6
									FBL	FBL						PADI2
									WASH2P	WASH2P						PARP12
									WNT4	WNT4						PBEF1
									PRRC2A	PRRC2A						PCTK2
									LGALS3BP	LGALS3BP						PDGFRL
									DKK3	DKK3						PDK1
									RPL35	RPL35						PFKFB3
										RPS17						PHF11
										ANXA6						PHF15
										KCNJ8						PI4K2B
										UBXN6						PIM3
										ADGRL1						PLSCR1
										RPL34						PMAIP1
										PROS1						PML
										RPS2						PMM2
										CHGB						PNPT1
										FAM134B						PNRC1
										WASH6P						PPM1K
										SLC7A5						PPM1K
										POU5F2						PRAME
										GPSM1						PRIC285
										TMEM132A						PRKD2
										CEBPD						PSCD1
										PTCHD2						PSMB8
										MAP2K7						PSMB9
										RPS15						PTMA
										CYB5R3						PUS1
										C4orf48						PXK
										RPL27A						RARRES3
										GNB2						RASSF4
										SRSF9						RBCK1
										CADM1						RGS1
										AHCYL1						RIPK2
										CITED2						RNASE4
										TLE2						RNF19B
										CHTF8						RPL22
										MAN1C1						RTP4
										GOLGA2P7						S100A8
										GSN						SAA1
										BTF3						SAMD4A
										SYN1						SAMHD1
										BTBD2						SAT3
										LPPR2						SCARB2
										DLK1						SCO2
										RPL27						SECTM1
										PYCR2						SERPINB9
										CDK5R2						SERPINE1
										GAA						SERPING1
										BMF						SIRPA
										PITPNC1						SLC15A3
										TPT1						SLC16A1
										STUB1						SLC1A1
										RPL17						SLC25A28
										ATP5E						SLC25A30
										JUND						SLFN5
										GABARAP						SMAD3
										ATP5J2						SNN
										RPH3AL						SOCS1
										AP1S1						SOCS2
										PTP4A3						SP110
										CIC						SPSB1
										GNA11						SPTLC2
										CLPTM1						SSBP3
										MID1IP1						STAP1
										PQLC1						STARD5
										PPP2R4						STAT1
										NEUROD1						STAT2
										RPS15A						STEAP4
										CAPNS1						TAGAP
										TCEAL3						TAP1
										GGT7						TAP2
										RPL18A						TBX3
										CD151						TCF7L2
										CCNI						TDRD7
										RPS20						THBD
										MAPKAPK2						THOC4
										SEPW1						TIMP1
										ATP6V1G1						TLK2
										CLDN7						TLR3
										HSP90AB2P						TMEM140
										RPL13AP17						TMEM49
										SCN1B						TMEM51
										NKX6-1						TNFAIP3
										MAP2K2						TNFAIP6
										MYOM1						TNFRSF10A
										RAC1						TNFSF10
										DNAJB1						TNFSF13B
										C8orf82						TRAFD1
										UBE2M						TREX1
										TSPAN5						TRIM14
										AP2B1						TRIM21
										TXNL4A						TRIM25
										MINK1						TRIM34
										C11orf31						TRIM38
										EPAS1						TRIM5
										RPL4						TXNIP
										FLOT1						TYMP
										TMEM184B						UBE2L6
										MAFA						ULK4
										TAF10						UNC84B
										RBP1						UNC93B1
										PKD1						UPP2
										CNOT3						USP18
										KIAA1324						VAMP5
										HNRNPK						VEGFC
										FBRSL1						WARS
										ATP5L						WHDC1
										RABL6						XAF1
										GLYR1						ZBP1
										NDUFB11						ZNF313
										UBA1						ZNF385B
										FBXO16
										AP2A1
										CSTB
										MTA1
										FOXP4
										TMEM256
										TFEB
										RPL13A
										DTX3
										VOPP1
										ST14
										DLST
										BCL2L1
										OS9
										UQCRB
										C7orf55
										CCDC92
										RING1
										EML3
										YBX1
										ZNF580
										RPS8
										NLRP1
										ZBED3
										SNHG14
										MGRN1
										C2CD4B
										IGFBP5
										CHPF2
										CDC37
										NBPF15
										NSA2
										PPP1R14B
										TRAPPC1
										HLA-F
										SYT5
										CHD3
										BCL3
										INSM1
										NDRG4
										UBALD2
										TNPO2
										SAMD11
										RPL37
										BAG1
										MAPRE3
										DGCR5
										RPLP1
										CACNA1H
										INPPL1
										PPP1R37
										SNHG7
										C1orf122
										NFE2L1
										SEPN1
										HNRNPA1
										LMO2
										RNF208
										ATP5D
										CTDNEP1
										ABCA2
										LAPTM4B
										WWC1
										YIPF2
										CHST8
										PAK3
										SNHG16
										FBXL16
										SPP1
										MGAT4B
										RPL31
										PHC2
										ITM2B
										RALGDS
										COL27A1
										RPS24
										NAGLU
										SKI
										EEF1B2
										DGCR2
										SLC6A6
										ATP5H
										ERH
										INO80B
										2024-09-05
										BTG2
										SLC45A3
										CHCHD10
										KAT5
										VAV2
										SMARCD3
										GADD45B
										ZNHIT1
										ID3
										LSR
										C7orf55-LUC7L2
										RPS7
										SNHG8
										BCL7C
										HMGN1
										GAS5
										TNK2
										MED25
										TMEM51
										TSHZ2
										PDLIM4
										PCBP1
										C9orf3
										SHC2
										STAG3L3
										PLCH2
										SMCO4
										LGMN
										BRI3
										OLFM4
										TNFRSF12A
										MRPS21
										ATN1
										GRAMD4
										PRKACA
										SNRPN
										NDUFA11
										TBC1D22A
										FAM65A
										TNS1
										ITGA1
										LDOC1
										GNB1
										MESDC1
										RXRG
										NSMF
										NCSTN
										GNG5
										H3F3C
										MZT2B
										GAREM
										P4HTM
										RTN2
										FAM134A
										APBB2
										ZNF358
										TSTD1
										RPS21
										BBS5
										PLEKHM2
										MYLIP

## Sheet: Table_S6
Table S6. List of oligonucleotides. Related to Materials and Methods.
qPCR
Gene	probe ID	Forward primer (5'-3')	Reverse primer (5'-3')
pre-INS	P440-41	GACAGGCTGCATCAGAAGAGG	AAGGACAGTGATCTGACGCAA
HLA-A	P353-54	GAAGAGCTCCAGATAGAAAAGG	CTTTGCAGAAACAAAGTCAG
HLA-B	P357-58	CTGAGATGCAGGATTTCTTC	GAACAAGAAAGATGACTGGG
HLA-E	P654-655	AGAGCTCAGGTGGAAAAG	GCTTTACAAGCTGTGAGAC
B2M	P391-92	AAGGACTGGTCTTTCTATCTC	GATCCCACTTAACTATCTTGG
IRF1	P425-426	ATACCTTCTCTGATGGACTC	GAAGTTGTACAGATCACTGG
IFI30	P688-89	ACAGGAACAAAATGTCAGTG	TTCTCTCCATGTCCTCAAAC
JAK1	P686-687	GAAAAACAAGATCCGGGAAG	TCCATTTTCTTGTTGTCCTG
CGAS	P566-67	ATCTGTGGATATAACCCTGG	TCTTGGAAACCATTTCCTTC
AP3B1	P662-63	AGTGCTAACAGGAATGAATG	ACCTGTGTATATTATCCTGGC
RNASEL	P666-67	CATCCCTTCTTTTGGACTTG	ATCTTAGTCGTCCACTTGTC
OAS1	P612-613	ATTGTAAGAAGAAGCTTGGG	CAGAGTTGCTGGTAGTTTATG
MX1	P616-617	CAGGCTTTGTGAATTACAGG	TCTTCAATTTTGGACTTGGC
TNFSF10	P658-59	CTTACGTGTACTTTACCAACG	CATTCTTGGAGTCTTTCTAACG
SERPINI1	P680-81	CTTATCAGAAACAGGAGAACTG	ATGTCCACTTGTGTTCATTG
BCL3	P650-51	AGCTCCAATGGTCTTCTC	GATGGGGAAGGAAGGAAG
ASS1	P648-49	CAGGCTGAAGGAATATCATC	GGGAGAACAAGTCACAATTAC
MAFA	P381-82	ACATATCTGTAACTCCTGGG	CCACAAACAAAACGAAACAC
ISL1	P548-49	CTAATATCCAGGGGATGACAG	CTGGTAACTTTGTACTTCCAC
CASR	P542-43	AAATGACAGTGAATTGACCC	CATTAGATGTGGGTGAACAG
ADRA2A	P592-93	ACATGTTGCTAATGACAGTG	AGATAACAGACAAGAGGACC
HLA_DRA	P552-53	CATTATTGGGACCATCTTCATC	TAAGAAACACCATCACCTCC
HLA_DPA1	P556-57	CCTGTGAAATACTGTAAAGGTG	AAAAGCTGAGATGGAGTTTG
HLA-DRB1	P602-03	ATCTTCAACTTTTGTGCTCC	TAATGTGTTTGTGGTACAGG
UBC	P395-96	ATTTGGGTCGCGGTTCTTG	TGCCTTGACATTCTCGATGT
IL1A	YG-H1	AGAGGAAGAAATCATCAAGC	TTATACTTTGATTGAGGGCG
IL1B	YG-H2	CTAAACAGATGAAGTGCTCC	GGTCATTCTCCTGGAAGG
IL6	YG-H3	GGCATCTCAGCCCTGAGAAAG	CCAGGCAAGTCTCCTCATTGA
SERPINE1	P632-33	CGCAACGTGGTTTTCTC	CATGCCCTTGTCATCAATC
CCL2	YG-H4	AGACTAACCCAGAAACATCC	ATTGATTGCATCTGGCTG
CCL5	BEN-H1	AAGTCTCTAGCTTCTGAGC	TTTATGGTTGCATTGAGAAC
CCL7	BEN-H2	AATCTTCAAGACCAAACTGG	TTGGAGTTTGGGTTTTCTTG
CXCL1	P634-35	CAGTGACAAATCCAACTGAC	TGTCTCTCTTTCCTCTTCTG
CXCL2	BEN-H3	CATCGAAAAGATGCTCAAAATG	CTTCAGGAACAGCCACCAATA
CXCL3	P636-37	CCTCAAGAACATCCAAAGTG	CCCCTTGTTCAGTATCTTTTC
CXCL16	P640-41	CGGTGTCTATACTACACGAG	TCAAGACAGCTCATCAATTC
CXCR4	P465-66	AACTTCAGTTTGTTGGCTG	GTGTATATACTGATCCCCTCC
CRISPR-Cas9 guides
Target site	probe ID	sgRNA guide sequence (5'-3')
CTCF peak near INS (sgRNA1)	P347	CTGTGATTCTAGGGGCTCGC
CTCF peak near INS (sgRNA2)	P348	AGGCGCCAGTTATCCATGCC
BFP (control sgRNA)	P341	ATGAGAATCAAGGTGGTCGA
BFP (control sgRNA)	P342	GTGATGCAGAAGAAAACACT
PCR for genomic DNA
Oligo	probe ID	primer (5'-3')	Purpose
P1	P419	AGTCCCCCTGGTCTTCTCAC	CTCF peak deletion test
P2	P420	GCCCCTCTAGAAGCCTCTGT	CTCF peak deletion test
